# Supplementary material for: Bis(di-2-pyridyl­amine-κ2 N,N′)bis­(thio­cyanato-κN)nickel(II)
Source: Acta Crystallogr Sect E Struct Rep Online. 2011 Nov 30;67(Pt 12):m1868–9. doi: 10.1107/S1600536811050197 (PMC3238757; doi:10.1107/S1600536811050197)
Supplement: Supplementary file 2 [file e-67-m1868-Isup2.hkl]

# 
# h,k,l, Fc-squared, Fo-squared, sigma(Fo-squared) and status flag 
# 
data_I
_shelx_title ' REFS23 in P2(1)/c' 
_shelx_refln_list_code          4 
_shelx_F_calc_maximum      214.53 
_exptl_crystal_F_000      1064.00 
_reflns_d_resolution_high  0.8235 
 
loop_ 
 _symmetry_equiv_pos_as_xyz 
 'x, y, z' 
 '-x, y+1/2, -z+1/2' 
 '-x, -y, -z' 
 'x, -y-1/2, z-1/2' 
 
_cell_length_a     8.6048 
_cell_length_b    16.4104 
_cell_length_c    16.5559 
_cell_angle_alpha  90.000 
_cell_angle_beta  107.894 
_cell_angle_gamma  90.000 
 
_shelx_F_squared_multiplier     1.000 
 
loop_ 
 _refln_index_h 
 _refln_index_k 
 _refln_index_l 
 _refln_F_squared_calc 
 _refln_F_squared_meas 
 _refln_F_squared_sigma 
 _refln_observed_status 
   1   0   0     4676.74     5698.70    335.90 o 
   2   0   0     3983.54     5189.46    180.99 o 
   3   0   0     4806.70     4516.05    192.83 o 
   4   0   0      672.33      887.69    103.34 o 
   5   0   0     2826.39     2568.85    182.15 o 
   6   0   0     1169.41     1474.68    159.59 o 
   7   0   0       17.94       59.27     71.56 o 
   8   0   0     4897.11     4345.53    306.34 o 
   9   0   0      100.57      -47.24     92.26 o 
   1   1   0    46022.96    47654.20   1294.12 o 
   2   1   0      446.29      525.37     37.18 o 
   3   1   0      318.71      355.71     38.73 o 
   4   1   0      250.13      217.98     39.68 o 
   5   1   0     1525.87     1405.68    100.11 o 
   6   1   0      123.58      169.17     50.48 o 
   7   1   0     3770.52     3163.48    171.23 o 
   8   1   0      724.50      791.47     97.81 o 
   9   1   0      122.19      248.97     79.34 o 
   0   2   0    36119.24    31481.47    693.70 o 
   1   2   0     8069.76     7606.98    175.53 o 
   2   2   0       21.59       35.45     22.26 o 
   3   2   0      140.17      195.52     33.09 o 
   4   2   0      240.35      224.64     39.25 o 
   5   2   0      620.85      694.09     62.74 o 
   6   2   0     3194.38     3187.23    117.16 o 
   7   2   0      114.67      139.29     55.86 o 
   8   2   0        8.60       60.47     60.35 o 
   9   2   0     1629.23     1733.82    348.09 o 
   1   3   0    15225.76    14717.09    211.57 o 
   2   3   0     3626.76     3565.77     85.58 o 
   3   3   0       28.26       63.07     27.89 o 
   4   3   0     8275.48     7911.23    176.20 o 
   5   3   0       94.33      117.43     43.87 o 
   6   3   0      341.10      443.75     47.14 o 
   7   3   0     1958.38     1758.26    131.57 o 
   8   3   0       14.64       34.68     61.92 o 
   9   3   0      465.96      491.83     88.64 o 
   0   4   0      253.05      273.20     52.88 o 
   1   4   0      323.38      344.60     30.65 o 
   2   4   0       51.67       88.53     24.48 o 
   3   4   0    12989.23    12916.40    223.66 o 
   4   4   0        2.26      -11.76     29.97 o 
   5   4   0      265.27      179.24     43.30 o 
   6   4   0      304.18      349.69     55.64 o 
   7   4   0      535.91      525.08     54.27 o 
   8   4   0      974.52      922.06    110.69 o 
   9   4   0      613.47      534.24    101.68 o 
   1   5   0     2487.01     2334.99     88.41 o 
   2   5   0     2397.23     2111.92     70.62 o 
   3   5   0       60.75      106.43     23.44 o 
   4   5   0      260.58      334.14     59.09 o 
   5   5   0     1719.65     1725.52    107.12 o 
   6   5   0      362.65      475.09     62.63 o 
   7   5   0      132.89      151.19     44.37 o 
   8   5   0     1044.63     1175.08    122.87 o 
   9   5   0       20.70      -32.31     79.92 o 
   0   6   0       68.33      165.23     51.57 o 
   1   6   0     2084.37     2077.70     88.75 o 
   2   6   0      723.92      768.52     44.64 o 
   3   6   0     5801.76     5751.61    137.53 o 
   4   6   0      187.47      230.32     30.98 o 
   5   6   0        1.17       29.68     58.37 o 
   6   6   0      164.90      214.11     49.81 o 
   7   6   0        0.87       -7.05     49.22 o 
   8   6   0     1187.83     1299.84     98.54 o 
   9   6   0      438.05      413.09     94.30 o 
   1   7   0     7441.62     6982.69    188.04 o 
   2   7   0      646.07      605.13     41.74 o 
   3   7   0      159.90      288.88     38.15 o 
   4   7   0     4072.30     3910.25    121.44 o 
   5   7   0        9.64       53.04     31.21 o 
   6   7   0      570.07      631.17     54.92 o 
   7   7   0      126.57      152.73     45.52 o 
   8   7   0      286.06      199.88     71.16 o 
   9   7   0      229.54      253.70     88.53 o 
   0   8   0      528.09      597.52     85.86 o 
   1   8   0      718.96      713.58     63.14 o 
   2   8   0     5431.41     5284.74    171.07 o 
   3   8   0        1.14       17.30     32.16 o 
   4   8   0       62.19      134.69     36.96 o 
   5   8   0      545.35      570.15     59.13 o 
   6   8   0      264.18      347.11     59.54 o 
   7   8   0      148.56      165.22     57.72 o 
   8   8   0       35.93      103.76     59.99 o 
   9   8   0      266.75      332.45     87.40 o 
   1   9   0      293.31      256.97     49.88 o 
   2   9   0       45.46       92.40     41.28 o 
   3   9   0      336.36      347.30     40.95 o 
   4   9   0     1477.04     1462.57     94.51 o 
   5   9   0        0.03       44.01     39.26 o 
   6   9   0      385.97      371.34     55.73 o 
   7   9   0       14.38       41.20     55.72 o 
   8   9   0        3.39      -40.42     63.29 o 
   0  10   0      506.32      410.68     85.26 o 
   1  10   0      334.56      265.18     52.85 o 
   2  10   0      527.69      589.97     68.47 o 
   3  10   0       26.79       64.18     45.69 o 
   4  10   0      430.81      381.78     51.86 o 
   5  10   0      143.37      140.10     61.62 o 
   6  10   0      371.93      438.50     58.89 o 
   7  10   0      146.72      207.93     58.33 o 
   8  10   0       59.99       87.92     61.89 o 
   1  11   0     1187.84     1262.23    138.24 o 
   2  11   0       24.79      137.32     50.05 o 
   3  11   0       99.85      180.94     37.70 o 
   4  11   0        6.01       88.35     48.68 o 
   5  11   0      446.48      464.77     54.81 o 
   6  11   0       67.27      146.86     64.85 o 
   7  11   0       18.11       93.29     89.07 o 
   8  11   0      142.46      328.55     68.79 o 
   0  12   0     8943.55     8954.65    378.50 o 
   1  12   0      340.04      360.43     65.61 o 
   2  12   0     1753.66     1821.26    245.20 o 
   3  12   0     1993.77     1974.88    115.35 o 
   4  12   0       20.71       63.70     41.08 o 
   5  12   0      330.29      319.71     50.79 o 
   6  12   0      904.25      959.26    101.25 o 
   7  12   0        6.10       55.53     77.80 o 
   1  13   0     4777.99     4774.69    191.04 o 
   2  13   0     1711.97     1593.41    110.18 o 
   3  13   0      478.15      550.95     72.12 o 
   4  13   0       60.77       21.21     53.91 o 
   5  13   0     1114.61     1068.03    155.56 o 
   6  13   0       52.85      167.70     87.93 o 
   7  13   0      235.71      405.01     85.96 o 
   0  14   0       91.67      521.93    110.79 o 
   1  14   0     1361.12     1214.79    206.30 o 
   2  14   0      855.97      938.32     95.69 o 
   3  14   0      103.47      218.26     60.79 o 
   4  14   0       81.15      142.97     59.72 o 
   5  14   0       87.81      230.31     89.54 o 
   6  14   0      649.13      703.49     95.22 o 
   7  14   0      280.10      320.22    172.96 o 
   1  15   0     1201.46     1364.03    112.43 o 
   2  15   0        6.31       72.95     63.15 o 
   3  15   0        8.40       77.47     59.96 o 
   4  15   0     1950.23     1673.02    115.76 o 
   5  15   0        8.59      -36.66     77.55 o 
   6  15   0      112.87       99.23     75.52 o 
   0  16   0     1262.29     1693.64    171.83 o 
   1  16   0        2.97      128.97     65.45 o 
   2  16   0     1118.77     1038.95    103.05 o 
   3  16   0     1755.18     1984.67    205.27 o 
   4  16   0        2.18       64.49     78.69 o 
   5  16   0      588.10      701.36    123.53 o 
   1  17   0       10.30      -32.44     65.38 o 
   2  17   0      159.94      329.98     75.16 o 
   3  17   0       51.89      158.81     71.96 o 
   4  17   0       61.06      -23.62     67.87 o 
   5  17   0      276.24      308.54     89.20 o 
   0  18   0      132.04      168.44     83.05 o 
   1  18   0        1.76       64.52     85.16 o 
   2  18   0       10.77       75.14     96.84 o 
   3  18   0      472.02      525.53     86.37 o 
   4  18   0        2.49      -47.41     71.62 o 
   1  19   0      942.51     1281.40     97.36 o 
   2  19   0      613.82      905.27    177.70 o 
   3  19   0       74.50      237.50    118.24 o 
  -9   1   1       75.91       75.92     63.78 o 
  -8   1   1        0.55      -24.91     60.88 o 
  -7   1   1     1218.06     1360.30    117.85 o 
  -6   1   1      654.55      682.91     81.56 o 
  -5   1   1       11.57       44.76     33.73 o 
  -4   1   1        6.14       41.42     22.31 o 
  -3   1   1      707.58      784.85     39.46 o 
  -2   1   1     6157.72     6196.91     99.94 o 
  -1   1   1       20.10       34.31     11.59 o 
   0   1   1        0.13       -5.49      5.49 o 
   1   1   1       89.97      150.85     20.73 o 
   2   1   1     1078.26     1220.49     84.51 o 
   3   1   1      145.08      173.16     42.99 o 
   4   1   1      393.79      509.29     64.54 o 
   5   1   1     4830.70     4617.97    178.39 o 
   6   1   1      694.93      706.66     85.31 o 
   7   1   1      495.02      495.41     99.54 o 
   8   1   1      158.01      131.17     78.56 o 
   9   1   1        1.74       19.94     69.68 o 
  -9   2   1        9.65       21.84     63.01 o 
  -8   2   1      183.98      180.34     66.21 o 
  -7   2   1       52.41       41.69     52.49 o 
  -6   2   1     1691.91     1584.42     74.49 o 
  -5   2   1      822.17      808.95     49.75 o 
  -4   2   1     2300.79     2378.38     73.60 o 
  -3   2   1      590.88      588.91     37.13 o 
  -2   2   1      550.43      524.44     35.11 o 
  -1   2   1        0.29       -9.68      9.68 o 
   0   2   1     2864.34     2346.12     43.92 o 
   1   2   1      841.59      798.30     35.30 o 
   2   2   1        4.41       -2.21     23.15 o 
   3   2   1      681.48      748.51     53.39 o 
   4   2   1        7.25       13.21     30.36 o 
   5   2   1       29.86       69.60     39.66 o 
   6   2   1        0.83       17.05     80.65 o 
   7   2   1     1060.73     1051.49    185.78 o 
   8   2   1      501.99      666.47    118.29 o 
   9   2   1       44.96      -48.88     75.94 o 
  -9   3   1       98.96      170.17    161.73 o 
  -8   3   1       41.00      103.41     62.60 o 
  -7   3   1     1668.01     1737.60     81.20 o 
  -6   3   1      191.29      209.72     39.24 o 
  -5   3   1      789.04      899.34     53.61 o 
  -4   3   1     5033.16     5088.26    132.80 o 
  -3   3   1        1.56       66.04     27.50 o 
  -2   3   1     3172.01     3055.15     64.27 o 
  -1   3   1       15.12       74.04     20.45 o 
   0   3   1     1182.26     1057.69     42.32 o 
   1   3   1     4739.67     5356.13    104.36 o 
   2   3   1     6350.05     6425.88    127.76 o 
   3   3   1      647.90      641.10     49.52 o 
   4   3   1     4532.05     4987.62    138.57 o 
   5   3   1       46.84       52.24     38.77 o 
   6   3   1      274.30      242.39     51.67 o 
   7   3   1       22.36       93.61     56.36 o 
   8   3   1       37.61      151.15    121.11 o 
   9   3   1      190.03      281.48    174.17 o 
  -9   4   1       60.16       31.00     75.66 o 
  -8   4   1       88.11      200.63     76.23 o 
  -7   4   1      255.62      251.82     55.51 o 
  -6   4   1        2.73       -0.52     35.88 o 
  -5   4   1     3269.84     3122.23     97.02 o 
  -4   4   1      161.59      184.72     37.14 o 
  -3   4   1      425.34      465.49     33.76 o 
  -2   4   1    14029.78    13100.71    208.22 o 
  -1   4   1      250.22      223.86     26.93 o 
   0   4   1      268.72      199.84     34.39 o 
   1   4   1    11926.92    10794.66    175.86 o 
   2   4   1      490.42      535.11     58.51 o 
   3   4   1     4041.14     4073.48    114.54 o 
   4   4   1       95.20      162.11     38.24 o 
   5   4   1      400.88      517.11     58.95 o 
   6   4   1     3493.79     3371.49    132.36 o 
   7   4   1      359.04      335.98     60.92 o 
   8   4   1      814.53      768.31    102.20 o 
   9   4   1      450.51      504.94     98.21 o 
  -9   5   1      273.10      295.84     93.29 o 
  -8   5   1      150.67      147.12     55.99 o 
  -7   5   1      105.96      118.52     43.26 o 
  -6   5   1       52.95      112.32     39.18 o 
  -5   5   1      217.31      281.25     45.82 o 
  -4   5   1     1057.49     1104.98     51.08 o 
  -3   5   1     4826.79     4849.40     98.56 o 
  -2   5   1     2553.10     2401.90     71.69 o 
  -1   5   1     1203.49      900.96     56.48 o 
   0   5   1      343.69      324.90     42.02 o 
   1   5   1     3045.26     2703.32     99.02 o 
   2   5   1    19966.63    18373.11    287.83 o 
   3   5   1        0.65       60.55     24.42 o 
   4   5   1     4859.04     4917.84    137.65 o 
   5   5   1     2125.08     2024.05    124.68 o 
   6   5   1      676.53      755.46     72.03 o 
   7   5   1      758.29      787.65     77.64 o 
   8   5   1       54.59      233.73     91.60 o 
   9   5   1        0.65        4.63     80.63 o 
  -9   6   1     1328.90     1440.55    138.38 o 
  -8   6   1     1063.37     1000.58     84.84 o 
  -7   6   1      911.13     1001.60     69.60 o 
  -6   6   1     5281.24     5453.65    145.63 o 
  -5   6   1      793.35      757.58     50.04 o 
  -4   6   1      100.35      175.73     31.38 o 
  -3   6   1    19840.57    18914.93    302.61 o 
  -2   6   1     7268.98     7251.90    144.51 o 
  -1   6   1     1821.60     1668.28     76.29 o 
   0   6   1     3273.64     2793.97    103.23 o 
   1   6   1      915.99      835.66     64.73 o 
   2   6   1     8514.13     8545.32    168.85 o 
   3   6   1     4299.52     4248.15    119.01 o 
   4   6   1        6.11       87.62     28.47 o 
   5   6   1     3279.18     3271.85    121.14 o 
   6   6   1      582.04      570.15     66.91 o 
   7   6   1       87.06       47.17     53.38 o 
   8   6   1      807.36      887.79    109.13 o 
   9   6   1       15.81      -83.75    118.35 o 
  -9   7   1     1013.63     1244.94    199.52 o 
  -8   7   1     1628.09     1645.32     99.05 o 
  -7   7   1      724.86      818.65     65.22 o 
  -6   7   1       33.89       75.61     32.56 o 
  -5   7   1     1798.22     1683.52     68.49 o 
  -4   7   1     3254.67     2925.64    100.03 o 
  -3   7   1     5465.36     5793.56    137.92 o 
  -2   7   1     4441.10     4093.81    104.23 o 
  -1   7   1     8111.73     7552.86    247.06 o 
   0   7   1       22.15        2.10     31.57 o 
   1   7   1     1449.70     1282.30    132.90 o 
   2   7   1    12573.21    11695.54    213.50 o 
   3   7   1      106.27      158.05     35.06 o 
   4   7   1     4433.32     4162.52    108.02 o 
   5   7   1       17.12       42.06     34.92 o 
   6   7   1      133.29      144.36     41.54 o 
   7   7   1     1912.24     1910.25    106.30 o 
   8   7   1       33.61      101.74     72.68 o 
   9   7   1        5.55       86.72    123.03 o 
  -9   8   1      808.26      818.61    106.19 o 
  -8   8   1      508.97      645.04     73.09 o 
  -7   8   1       92.84      128.81     70.09 o 
  -6   8   1      787.62      799.95     57.36 o 
  -5   8   1      861.82      738.92     50.66 o 
  -4   8   1       12.09       -1.87     33.57 o 
  -3   8   1      888.99      998.06     55.29 o 
  -2   8   1     7616.73     6956.61    197.40 o 
  -1   8   1      976.75     1171.98    110.97 o 
   0   8   1     3895.37     3619.46    131.14 o 
   1   8   1     6337.63     5783.38    199.10 o 
   2   8   1       19.46       43.66     39.92 o 
   3   8   1    13543.92    12698.88    244.37 o 
   4   8   1     2766.62     2742.27    103.93 o 
   5   8   1       16.94      105.51     54.97 o 
   6   8   1     2488.01     2498.94    113.51 o 
   7   8   1      442.86      284.61    153.40 o 
   8   8   1       75.09       52.90     84.44 o 
  -8   9   1      272.83      371.13     68.85 o 
  -7   9   1     2530.13     2789.58    127.82 o 
  -6   9   1      321.14      274.73     58.99 o 
  -5   9   1      152.00      175.83     43.11 o 
  -4   9   1     1861.38     1964.46     83.39 o 
  -3   9   1      444.09      495.14     49.07 o 
  -2   9   1     4616.81     4087.38    150.04 o 
  -1   9   1     4266.21     4535.76    293.85 o 
   0   9   1     1019.21     1095.94     77.37 o 
   1   9   1     3702.48     3166.26    132.60 o 
   2   9   1      185.86      126.42     77.35 o 
   3   9   1      346.62      350.76     44.77 o 
   4   9   1     3037.03     2947.92    116.58 o 
   5   9   1      299.43      313.27     49.32 o 
   6   9   1      214.81      268.95     53.76 o 
   7   9   1     1340.22     1283.49    114.65 o 
   8   9   1      726.57      637.31     74.93 o 
  -8  10   1     1588.12     1729.12    101.31 o 
  -7  10   1       13.32       85.00     55.75 o 
  -6  10   1     1472.23     1548.76     96.22 o 
  -5  10   1     1288.14     1237.80     82.40 o 
  -4  10   1        4.50       71.74     40.16 o 
  -3  10   1     1457.83     1306.91     67.12 o 
  -2  10   1       69.93       -0.74     49.76 o 
  -1  10   1     1782.88     1714.38     97.83 o 
   0  10   1     4392.11     4234.94    157.55 o 
   1  10   1       71.53       76.74     44.51 o 
   2  10   1     1540.16     1431.67     95.09 o 
   3  10   1     1671.46     1629.02    101.20 o 
   4  10   1      127.10      200.65     79.02 o 
   5  10   1      500.18      501.42     56.76 o 
   6  10   1       59.57       85.64     48.92 o 
   7  10   1      248.20      269.22    124.67 o 
   8  10   1      254.41      332.61     68.77 o 
  -8  11   1        1.66      108.54     67.51 o 
  -7  11   1        3.19      125.71     92.73 o 
  -6  11   1     1540.16     1685.56     98.29 o 
  -5  11   1        6.13       38.48     41.36 o 
  -4  11   1      110.58      119.75     43.11 o 
  -3  11   1      143.10      139.49     52.43 o 
  -2  11   1      292.49      356.15     56.03 o 
  -1  11   1     2765.58     2521.65    125.07 o 
   0  11   1      866.42      911.69     84.00 o 
   1  11   1      308.54      360.26     61.93 o 
   2  11   1     5920.60     5176.81    342.67 o 
   3  11   1      264.23      334.98     60.73 o 
   4  11   1        5.38       16.59     97.62 o 
   5  11   1     2002.14     2050.50    114.26 o 
   6  11   1       16.18       16.66     58.31 o 
   7  11   1      787.53     1143.47    155.71 o 
   8  11   1      273.38      235.91     81.56 o 
  -8  12   1      216.38      371.78    129.32 o 
  -7  12   1      303.30      483.19     67.90 o 
  -6  12   1      913.38      986.46     83.03 o 
  -5  12   1      116.21      174.33     46.50 o 
  -4  12   1      618.04      509.12     69.21 o 
  -3  12   1      604.87      634.69     71.22 o 
  -2  12   1        7.00       27.16     47.86 o 
  -1  12   1      131.25      205.38     65.67 o 
   0  12   1     2359.34     2404.57    126.57 o 
   1  12   1     2770.29     2595.51    133.47 o 
   2  12   1      771.97      797.99     86.94 o 
   3  12   1      824.94      918.39     89.09 o 
   4  12   1      961.15     1009.12    158.93 o 
   5  12   1      136.92      262.55     64.12 o 
   6  12   1      572.85      698.56     83.86 o 
   7  12   1      250.69      560.30    123.58 o 
  -7  13   1     1141.47     1255.05    113.43 o 
  -6  13   1       18.54      -23.39     63.09 o 
  -5  13   1      274.53      215.81     73.90 o 
  -4  13   1      516.46      487.15     85.51 o 
  -3  13   1      872.11      823.31     79.86 o 
  -2  13   1     3081.38     3180.84    238.76 o 
  -1  13   1     1504.76     1572.06    208.09 o 
   0  13   1     1040.77     1084.38    100.22 o 
   1  13   1     4812.21     5018.13    160.91 o 
   2  13   1       47.11      -19.44     52.40 o 
   3  13   1      156.84      145.74     59.75 o 
   4  13   1      219.15      216.08     73.93 o 
   5  13   1      194.38      160.37     56.06 o 
   6  13   1      232.43      169.06     92.76 o 
   7  13   1        3.70      166.09    102.68 o 
  -7  14   1       18.07       67.76     75.99 o 
  -6  14   1       75.84      -14.54     67.04 o 
  -5  14   1      257.12      392.13     76.37 o 
  -4  14   1      245.26      215.37     70.53 o 
  -3  14   1       66.02       26.26     53.08 o 
  -2  14   1      168.46      212.15     61.56 o 
  -1  14   1       27.61       41.00     57.90 o 
   0  14   1     1803.22     1815.51    118.71 o 
   1  14   1      270.22      447.75     85.52 o 
   2  14   1      104.04      111.53     60.71 o 
   3  14   1      896.79      745.72     86.37 o 
   4  14   1        1.61      102.34     61.42 o 
   5  14   1        4.08      133.47     61.40 o 
   6  14   1       72.42      -43.36     89.14 o 
  -6  15   1        1.01      -25.02     68.67 o 
  -5  15   1       66.50      -84.68     84.68 o 
  -4  15   1       53.16      114.58     50.06 o 
  -3  15   1        4.65      109.60     58.61 o 
  -2  15   1       87.09      104.83     61.03 o 
  -1  15   1     1040.09     1040.50    100.74 o 
   0  15   1      231.23      304.33     79.39 o 
   1  15   1      771.62      892.54    129.02 o 
   2  15   1     1060.44     1008.18    100.38 o 
   3  15   1      123.57      135.06     63.70 o 
   4  15   1       99.64       42.53     81.66 o 
   5  15   1      216.76      273.47     70.45 o 
   6  15   1        0.30      -94.37     94.37 o 
  -6  16   1      215.43      169.41     81.63 o 
  -5  16   1       50.52       55.33     86.87 o 
  -4  16   1      109.71      119.13     54.53 o 
  -3  16   1       80.10      226.13     58.33 o 
  -2  16   1      237.14      231.38     60.39 o 
  -1  16   1      564.00      669.88     73.55 o 
   0  16   1      686.36      805.24     77.31 o 
   1  16   1      281.48      389.30    104.87 o 
   2  16   1      482.91      507.68     89.39 o 
   3  16   1        0.04       -5.99    132.75 o 
   4  16   1      253.18      230.82    145.04 o 
   5  16   1       43.46       28.40     88.08 o 
  -5  17   1       90.72      174.66     82.88 o 
  -4  17   1      127.00      198.40    128.67 o 
  -3  17   1       10.52      -54.42     54.42 o 
  -2  17   1        0.75       23.85     58.60 o 
  -1  17   1       72.11      101.63     59.15 o 
   0  17   1      171.32      234.15    115.23 o 
   1  17   1       28.06       68.25     64.90 o 
   2  17   1        0.40      -62.16     65.97 o 
   3  17   1      235.79      267.91    208.29 o 
   4  17   1      139.62      156.32     68.20 o 
  -4  18   1        1.76       -7.50     77.40 o 
  -3  18   1      372.22      474.72     71.74 o 
  -2  18   1       38.25       32.76    100.09 o 
  -1  18   1        7.54       19.06     60.96 o 
   0  18   1      185.12      424.22     83.44 o 
   1  18   1       25.35       50.49     73.85 o 
   2  18   1       18.71      130.50    128.54 o 
   3  18   1       11.13      -63.39     67.20 o 
   4  18   1       14.51       16.29     71.91 o 
  -3  19   1       19.31      -73.77     73.77 o 
  -2  19   1      142.13      206.54     72.49 o 
  -1  19   1      262.40      388.96     76.07 o 
   0  19   1       63.01       72.62     78.09 o 
   1  19   1       11.29      117.13     78.53 o 
   2  19   1      194.56      366.38     85.52 o 
 -10   0   2       16.98     -103.64    103.64 o 
  -9   0   2     2927.39     2666.44    258.09 o 
  -8   0   2      729.39      443.72    115.88 o 
  -7   0   2      605.46      585.93    119.30 o 
  -6   0   2     8100.04     7856.00    358.41 o 
  -5   0   2      491.64      682.32    108.93 o 
  -4   0   2     3196.45     3806.03    196.65 o 
  -3   0   2      120.64      175.71     57.86 o 
  -2   0   2     1038.73     1177.82     59.25 o 
   0   0   2     6819.92     7754.23    201.64 o 
   1   0   2     4423.43     5277.44    176.46 o 
   2   0   2    14043.84    16442.22    439.34 o 
   3   0   2      141.03      194.99     59.02 o 
   4   0   2     3143.23     3426.92    200.18 o 
   5   0   2     4590.32     4831.81    269.17 o 
   6   0   2      985.09     1291.02    157.27 o 
   7   0   2     1121.58     1224.14    164.47 o 
   8   0   2      274.21      330.41    106.71 o 
   9   0   2      281.41      354.73    116.63 o 
 -10   1   2      701.93      644.91    144.63 o 
  -9   1   2     1281.73     1290.99    130.24 o 
  -8   1   2        0.15      -56.57     56.57 o 
  -7   1   2     2898.38     2985.69    162.86 o 
  -6   1   2     3900.63     3822.07    249.25 o 
  -5   1   2     2654.60     2815.69     85.22 o 
  -4   1   2       69.38       71.22     21.69 o 
  -3   1   2     1023.98     1020.54     43.61 o 
  -2   1   2      457.58      461.64     28.56 o 
  -1   1   2    18295.43    20492.21    276.58 o 
   0   1   2     2563.57     2634.13     71.56 o 
   1   1   2     7999.77     8380.50    140.88 o 
   2   1   2    39929.04    43150.82    570.72 o 
   3   1   2       39.36       72.45     34.37 o 
   4   1   2     1976.85     1899.89    105.12 o 
   5   1   2     2776.83     2709.62    139.98 o 
   6   1   2       34.21       36.23     82.16 o 
   7   1   2      636.18      823.95     97.84 o 
   8   1   2       76.16       94.02    123.23 o 
   9   1   2      224.21      216.92     77.83 o 
 -10   2   2      302.43      379.89     88.78 o 
  -9   2   2        8.74      -12.17     87.07 o 
  -8   2   2     1762.38     1933.13    148.63 o 
  -7   2   2     1382.71     1355.20    115.91 o 
  -6   2   2     1197.68     1293.91     65.31 o 
  -5   2   2     7661.88     7277.05    151.42 o 
  -4   2   2       16.72       57.63     23.71 o 
  -3   2   2     2367.49     2291.35     63.82 o 
  -2   2   2    14010.44    13958.86    191.14 o 
  -1   2   2      322.78      269.08     21.31 o 
   0   2   2    20360.40    21021.92    219.45 o 
   1   2   2    31382.87    33819.53    439.32 o 
   2   2   2     1082.30     1118.28     69.89 o 
   3   2   2    16659.19    17383.68    290.63 o 
   4   2   2      443.24      516.20     53.84 o 
   5   2   2      662.52      677.32    173.41 o 
   6   2   2     4440.02     4253.78    190.24 o 
   7   2   2       68.80       80.32     58.38 o 
   8   2   2      211.55      298.22    186.18 o 
   9   2   2      897.58      834.11    273.35 o 
 -10   3   2     1451.08     1504.21    159.11 o 
  -9   3   2       59.70      112.68     73.02 o 
  -8   3   2      113.70      237.06     73.55 o 
  -7   3   2     3156.08     3043.43    104.90 o 
  -6   3   2     1985.77     1998.21    101.60 o 
  -5   3   2       30.90      125.23     31.06 o 
  -4   3   2      105.96      187.83     28.35 o 
  -3   3   2      376.68      436.38     32.45 o 
  -2   3   2     3745.82     3463.60     73.13 o 
  -1   3   2    17865.26    17078.90    186.63 o 
   0   3   2      341.32      366.55     25.52 o 
   1   3   2    31006.33    32661.03    749.63 o 
   2   3   2     9527.62    10109.58    227.67 o 
   3   3   2     1550.06     1643.48     71.95 o 
   4   3   2       16.63       61.75     35.12 o 
   5   3   2     4658.45     4717.48    153.63 o 
   6   3   2       23.80      -26.90     50.54 o 
   7   3   2     1093.61     1170.87    114.13 o 
   8   3   2     2106.50     2117.81    154.64 o 
   9   3   2        7.12       14.10     95.03 o 
  -9   4   2       12.37       10.88     92.44 o 
  -8   4   2      287.21      329.71     65.59 o 
  -7   4   2     1178.06     1201.59     68.84 o 
  -6   4   2      317.28      386.77     56.82 o 
  -5   4   2      312.65      345.28     39.41 o 
  -4   4   2      175.25      196.63     30.35 o 
  -3   4   2     2355.87     2200.67     65.11 o 
  -2   4   2      267.19      271.70     26.16 o 
  -1   4   2       58.04       49.72     17.99 o 
   0   4   2      922.61      928.18     46.41 o 
   1   4   2     4849.54     4472.24    114.95 o 
   2   4   2        2.09       27.08     24.80 o 
   3   4   2     2203.97     2205.44     81.99 o 
   4   4   2     1353.87     1299.53     73.95 o 
   5   4   2       11.21       20.90     38.80 o 
   6   4   2      157.80      183.41     49.16 o 
   7   4   2     1690.65     1720.11    189.13 o 
   8   4   2       33.80      221.96     74.89 o 
   9   4   2      898.43      977.68    170.11 o 
  -9   5   2     1795.88     1826.58    153.28 o 
  -8   5   2        0.05      -13.00     51.15 o 
  -7   5   2       12.96       37.44     38.45 o 
  -6   5   2     5388.18     5291.76    140.01 o 
  -5   5   2      393.79      490.49     46.00 o 
  -4   5   2     5241.15     4883.81     98.40 o 
  -3   5   2      204.34      291.01     29.72 o 
  -2   5   2     1061.17     1027.30     41.72 o 
  -1   5   2    25684.27    23895.99    354.72 o 
   0   5   2      785.22      781.47     58.73 o 
   1   5   2      688.47      671.08     45.54 o 
   2   5   2    16222.24    14853.77    319.38 o 
   3   5   2      753.51      778.64     70.07 o 
   4   5   2     4098.13     3960.97    137.91 o 
   5   5   2      163.77      185.75     45.34 o 
   6   5   2      386.50      394.82     58.19 o 
   7   5   2     1141.33     1276.68    111.64 o 
   8   5   2       10.64      -58.62    106.06 o 
   9   5   2       28.33       71.71    130.43 o 
  -9   6   2       12.54        1.55     75.83 o 
  -8   6   2      689.84      703.08     60.05 o 
  -7   6   2       56.23       67.87     40.87 o 
  -6   6   2      545.59      557.66     50.87 o 
  -5   6   2     1924.97     1875.23     63.08 o 
  -4   6   2       45.35       81.11     22.96 o 
  -3   6   2      692.15      685.65     39.55 o 
  -2   6   2     1657.34     1617.32     54.15 o 
  -1   6   2        0.07       10.46     22.98 o 
   0   6   2     1626.04     1534.22     63.58 o 
   1   6   2        3.42        0.58     21.88 o 
   2   6   2       56.38       68.19     37.17 o 
   3   6   2     2799.49     2806.08     98.44 o 
   4   6   2      474.53      389.21     69.42 o 
   5   6   2      242.84      253.88     48.64 o 
   6   6   2       53.71      116.93     51.92 o 
   7   6   2       79.22       76.56     62.17 o 
   8   6   2      485.28      635.29    153.45 o 
  -9   7   2       64.08      136.98    123.99 o 
  -8   7   2      415.10      439.25     65.42 o 
  -7   7   2      429.92      494.72     55.71 o 
  -6   7   2      271.73      357.30     51.48 o 
  -5   7   2      236.76      273.34     32.72 o 
  -4   7   2     1905.29     1977.80     61.15 o 
  -3   7   2       61.86      103.85     25.83 o 
  -2   7   2      544.45      508.33     36.02 o 
  -1   7   2      465.72      469.77     42.07 o 
   0   7   2      438.71      420.65     40.53 o 
   1   7   2      771.76      794.59     62.20 o 
   2   7   2      120.10      162.82     36.76 o 
   3   7   2      941.20      933.80     76.95 o 
   4   7   2      272.22      346.33     46.61 o 
   5   7   2      116.28      202.14     47.36 o 
   6   7   2       11.97      -12.62     56.18 o 
   7   7   2      190.18      280.29     73.62 o 
   8   7   2       74.28      106.07     75.17 o 
  -9   8   2        2.70      -61.84    120.96 o 
  -8   8   2      151.00      232.64     61.23 o 
  -7   8   2     1417.91     1538.82     94.63 o 
  -6   8   2      141.77       99.57     48.03 o 
  -5   8   2      516.29      517.89     41.12 o 
  -4   8   2       51.31       62.70     33.88 o 
  -3   8   2      733.72      845.80     51.52 o 
  -2   8   2     1086.10     1166.59     71.67 o 
  -1   8   2       21.95       71.96     29.25 o 
   0   8   2      504.97      630.50     50.21 o 
   1   8   2        0.02       50.08     42.78 o 
   2   8   2       36.73       46.40     34.89 o 
   3   8   2      260.05      240.85     80.88 o 
   4   8   2       28.07       42.37     35.56 o 
   5   8   2       88.48      138.10     43.27 o 
   6   8   2       27.73       70.45     47.08 o 
   7   8   2      824.51      718.61     73.95 o 
   8   8   2      251.70      158.48     96.19 o 
  -9   9   2       14.79     -115.07    115.07 o 
  -8   9   2      143.64      248.22     69.91 o 
  -7   9   2      601.27      732.45     76.32 o 
  -6   9   2       53.20       72.20     49.27 o 
  -5   9   2      300.20      318.34     41.13 o 
  -4   9   2        0.75       54.24     30.94 o 
  -3   9   2       29.13       65.98     31.84 o 
  -2   9   2     1128.16     1258.27     78.90 o 
  -1   9   2     1747.44     1704.54     90.30 o 
   0   9   2      467.47      540.85     51.48 o 
   1   9   2       23.43       48.20     31.74 o 
   2   9   2       42.08       87.35     37.02 o 
   3   9   2      517.73      536.61     59.53 o 
   4   9   2      404.65      521.30     70.86 o 
   5   9   2        1.24      136.24     53.36 o 
   6   9   2       97.50      200.19     59.07 o 
   7   9   2       61.56      165.77     64.82 o 
   8   9   2      948.50      753.53    129.42 o 
  -8  10   2      295.06      473.05     68.01 o 
  -7  10   2       39.38       45.59     58.27 o 
  -6  10   2       41.88       64.55     49.45 o 
  -5  10   2     1710.32     1816.89     91.38 o 
  -4  10   2       64.63      126.72     36.07 o 
  -3  10   2       26.84       47.89     36.89 o 
  -2  10   2     1580.96     1446.38     86.93 o 
  -1  10   2        8.95       23.29     36.15 o 
   0  10   2     2017.23     1943.26     88.04 o 
   1  10   2      288.92      316.05     46.04 o 
   2  10   2      293.30      323.56     49.72 o 
   3  10   2     3220.35     3013.56    126.45 o 
   4  10   2      346.48      376.76     62.23 o 
   5  10   2       30.60       62.44     53.87 o 
   6  10   2      320.32      563.16     76.31 o 
   7  10   2       99.54       63.20     87.27 o 
   8  10   2       30.30      177.67    105.10 o 
  -8  11   2      214.72      368.19     71.55 o 
  -7  11   2      598.71      772.65     75.33 o 
  -6  11   2       30.37       84.65     51.55 o 
  -5  11   2      234.57      326.73     56.14 o 
  -4  11   2      844.81      853.29     57.07 o 
  -3  11   2      996.72     1010.94     69.13 o 
  -2  11   2      105.88      137.34     51.50 o 
  -1  11   2     2929.58     2796.59    110.42 o 
   0  11   2     1228.85     1164.96     76.23 o 
   1  11   2     1408.41     1353.98     79.44 o 
   2  11   2      279.83      283.24     58.92 o 
   3  11   2       40.40       51.78     44.97 o 
   4  11   2      490.08      630.11     89.69 o 
   5  11   2      933.49      772.23     87.21 o 
   6  11   2      694.00      669.04     79.65 o 
   7  11   2      111.78      172.88     95.18 o 
  -8  12   2       24.66       68.71    109.40 o 
  -7  12   2       19.37       49.09     73.98 o 
  -6  12   2     2563.41     2477.98    157.98 o 
  -5  12   2      658.50      585.21     64.14 o 
  -4  12   2        0.29       68.12     42.22 o 
  -3  12   2      519.27      447.09     66.41 o 
  -2  12   2      303.94      397.23     52.11 o 
  -1  12   2       94.54      145.24     47.67 o 
   0  12   2       64.63      130.58     47.03 o 
   1  12   2      664.00      767.58     66.81 o 
   2  12   2      200.10      292.45     65.75 o 
   3  12   2      301.67      359.15     66.12 o 
   4  12   2      700.17      667.69     69.28 o 
   5  12   2      168.73      183.07     69.96 o 
   6  12   2      126.02      265.48     62.91 o 
   7  12   2        1.18      -17.34     78.05 o 
  -7  13   2      835.82      856.79    112.93 o 
  -6  13   2       98.31      220.10    111.42 o 
  -5  13   2      336.80      250.89     68.03 o 
  -4  13   2       61.00       94.06     67.38 o 
  -3  13   2       21.61       46.04     73.45 o 
  -2  13   2       25.52       89.68     46.14 o 
  -1  13   2     2245.93     2196.69    104.88 o 
   0  13   2        9.05       50.26     48.35 o 
   1  13   2        1.83       63.30     46.81 o 
   2  13   2      434.84      471.90     73.03 o 
   3  13   2      582.66      438.54     71.14 o 
   4  13   2      983.17      873.85     87.76 o 
   5  13   2      646.95      745.25    206.58 o 
   6  13   2       27.00      111.79     66.05 o 
   7  13   2      158.67      273.81    108.53 o 
  -7  14   2       30.28      164.90    119.91 o 
  -6  14   2      397.34      525.80     85.71 o 
  -5  14   2     2078.63     1905.17    142.19 o 
  -4  14   2       96.49      136.15     48.46 o 
  -3  14   2      587.02      631.57     65.87 o 
  -2  14   2     1476.31     1734.83     94.86 o 
  -1  14   2      374.16      459.27     62.56 o 
   0  14   2     3050.11     3413.99    134.25 o 
   1  14   2     2099.95     2116.35    110.59 o 
   2  14   2      115.15      174.26     62.68 o 
   3  14   2     2677.86     2360.50    139.83 o 
   4  14   2      212.45      240.74     66.59 o 
   5  14   2      216.93      193.14     63.30 o 
   6  14   2      497.25      600.84    123.73 o 
  -6  15   2      434.79      575.13     89.47 o 
  -5  15   2      238.88      253.35     97.27 o 
  -4  15   2      217.64      305.81     55.50 o 
  -3  15   2      534.13      707.27    113.94 o 
  -2  15   2     1037.56     1138.92     86.42 o 
  -1  15   2       96.47      187.31     54.33 o 
   0  15   2     2274.41     2388.84    113.94 o 
   1  15   2      102.29       23.71     62.18 o 
   2  15   2      927.15      994.46     98.95 o 
   3  15   2       50.03       40.53     60.07 o 
   4  15   2      373.52      284.27     74.28 o 
   5  15   2      590.70      581.41     80.05 o 
   6  15   2        0.07      276.17    107.06 o 
  -6  16   2      122.16      178.79     90.24 o 
  -5  16   2      543.40      450.85     88.09 o 
  -4  16   2       23.10      291.64    113.26 o 
  -3  16   2       35.10       74.68     62.00 o 
  -2  16   2       25.54       39.01     64.52 o 
  -1  16   2       44.88       61.29     54.47 o 
   0  16   2        4.14       37.67     54.53 o 
   1  16   2      354.39      488.11     91.08 o 
   2  16   2      289.21      379.94     83.90 o 
   3  16   2      808.42      716.13     88.80 o 
   4  16   2      123.97      148.30     67.85 o 
   5  16   2       29.74       56.48    156.09 o 
  -5  17   2       23.10      -50.01     73.30 o 
  -4  17   2     2195.85     2365.19    153.06 o 
  -3  17   2      190.71      359.53     83.21 o 
  -2  17   2       12.00       38.62     56.09 o 
  -1  17   2     1968.74     2263.95    168.82 o 
   0  17   2      967.56     1131.36    101.35 o 
   1  17   2        2.01      109.37     66.30 o 
   2  17   2     1074.27     1154.00    119.40 o 
   3  17   2        0.27      -89.24     97.82 o 
   4  17   2      420.73      430.07     91.05 o 
  -4  18   2       87.27       48.53    168.78 o 
  -3  18   2      828.47     1031.47     90.06 o 
  -2  18   2      789.38     1007.69    129.85 o 
  -1  18   2        0.00       50.51     60.97 o 
   0  18   2      380.54      568.65    108.20 o 
   1  18   2     1243.74     1503.51    122.32 o 
   2  18   2      202.19      248.87     81.38 o 
   3  18   2      467.56      524.27     85.37 o 
  -3  19   2      187.03      208.44    114.06 o 
  -2  19   2       23.31       88.41     70.26 o 
  -1  19   2        9.58       96.20     68.89 o 
   0  19   2       22.35      196.37    219.37 o 
   1  19   2      154.69      211.95    132.45 o 
   2  19   2       74.91       97.45     76.65 o 
 -10   1   3       66.46      -73.09    147.08 o 
  -9   1   3      424.06      458.46     91.05 o 
  -8   1   3        0.09      -15.50     62.81 o 
  -7   1   3     1356.22     1280.06    113.24 o 
  -6   1   3       87.07      111.24     37.68 o 
  -5   1   3     1954.24     2079.66     71.10 o 
  -4   1   3     3241.65     3147.80     81.51 o 
  -3   1   3     5057.06     5522.07    117.48 o 
  -2   1   3      804.47      766.89     52.58 o 
  -1   1   3     1098.57     1322.03     39.85 o 
   0   1   3     1262.97     1309.65     40.56 o 
   1   1   3    17766.03    19379.49    280.11 o 
   2   1   3       38.66       62.76     41.46 o 
   4   1   3      106.55      114.25     42.49 o 
   5   1   3     1696.29     1608.59    112.18 o 
   6   1   3       29.78       70.00     49.12 o 
   7   1   3       42.35       92.02     58.24 o 
 -10   2   3      148.49       64.62     83.95 o 
  -9   2   3        5.47        3.32     70.50 o 
  -8   2   3      134.81      105.25     69.04 o 
  -7   2   3      139.82      196.59     71.72 o 
  -6   2   3       91.63      138.97     39.44 o 
  -5   2   3     1988.65     2209.04     74.96 o 
  -4   2   3     2288.07     2323.28     70.78 o 
  -3   2   3     1091.24     1248.30     47.01 o 
  -2   2   3    15098.47    14841.34    282.08 o 
  -1   2   3     1012.71      969.85     36.67 o 
   0   2   3       19.01       28.70     16.72 o 
   1   2   3    26758.02    28520.78    387.87 o 
   2   2   3       93.90       88.33     32.72 o 
   3   2   3      886.28      936.29    112.05 o 
   4   2   3      560.35      429.67     90.55 o 
   5   2   3     1141.11     1029.40     93.68 o 
   6   2   3      817.06      845.21     90.98 o 
   7   2   3      765.02      860.95    147.05 o 
 -10   3   3        0.77      -78.52     78.52 o 
  -9   3   3      191.39      129.96     90.57 o 
  -8   3   3        1.12       51.11     64.90 o 
  -7   3   3      599.30      568.66     52.45 o 
  -6   3   3     1337.19     1325.63     66.93 o 
  -5   3   3      286.51      408.99     40.04 o 
  -4   3   3      128.58      173.88     27.97 o 
  -3   3   3     1479.78     1606.10     78.44 o 
  -2   3   3        3.93       84.95     25.00 o 
  -1   3   3     1170.06     1097.82     40.13 o 
   0   3   3     2958.97     3004.52     57.47 o 
   1   3   3     1836.44     1860.31     64.56 o 
   2   3   3    18340.05    18486.74    369.75 o 
   3   3   3     1088.04     1014.61    140.08 o 
   4   3   3      899.05      991.83     86.95 o 
   5   3   3     3427.35     3340.10    215.72 o 
   6   3   3      732.58      658.55    129.42 o 
   7   3   3       51.98       74.83     78.96 o 
 -10   4   3       35.12       31.48    123.73 o 
  -9   4   3      173.97      131.17     86.63 o 
  -8   4   3     2827.55     2849.36    173.18 o 
  -7   4   3      736.61      769.60     60.60 o 
  -6   4   3      480.75      581.53     50.44 o 
  -5   4   3     5964.06     6017.75    137.47 o 
  -4   4   3       20.95       62.99     26.05 o 
  -3   4   3     9698.13     9102.08    154.15 o 
  -2   4   3      249.42      250.35     27.39 o 
  -1   4   3      335.84      312.64     24.59 o 
   0   4   3     6498.03     5667.95    100.61 o 
   1   4   3     1837.85     1539.17     51.89 o 
   2   4   3       40.45       40.49     29.49 o 
   3   4   3      931.13      765.69     70.45 o 
   4   4   3      115.94       93.28     46.09 o 
   5   4   3      337.30      347.71     66.67 o 
   6   4   3       65.55      131.05     65.65 o 
   7   4   3      175.34      312.53    118.40 o 
   9   4   3        5.24      256.33    132.90 o 
  -9   5   3      919.01      862.89    217.81 o 
  -8   5   3       28.14       16.04     65.68 o 
  -7   5   3     2827.71     2859.26    116.69 o 
  -6   5   3     1105.06     1067.39     65.95 o 
  -5   5   3       13.94       69.61     31.52 o 
  -4   5   3     7609.28     7063.19    141.79 o 
  -3   5   3     1106.07     1011.82     46.58 o 
  -2   5   3       12.08       -3.15     20.06 o 
  -1   5   3       29.21       84.94     27.70 o 
   0   5   3      213.30      195.61     34.18 o 
   1   5   3     5574.62     5040.03    119.84 o 
   2   5   3     8887.57     8806.86    183.01 o 
   3   5   3      230.30      291.00     67.51 o 
   4   5   3      964.29      762.28    145.31 o 
   5   5   3      381.02      379.88     69.35 o 
   6   5   3      213.45      273.40     67.81 o 
   9   5   3       13.20      119.55    122.22 o 
  -9   6   3        6.95       94.56     79.54 o 
  -8   6   3      221.05      222.77     52.31 o 
  -7   6   3       32.36       17.69     38.65 o 
  -6   6   3      447.34      559.53     52.35 o 
  -5   6   3     1475.14     1352.97     65.83 o 
  -4   6   3      116.29      141.81     28.48 o 
  -3   6   3       64.79      118.51     32.43 o 
  -2   6   3      797.25      681.20     67.68 o 
  -1   6   3       59.23       79.15     24.09 o 
   0   6   3        5.00       54.64     21.09 o 
   1   6   3    30399.67    27581.21    402.73 o 
   2   6   3      290.09      372.51     45.52 o 
   3   6   3       34.44       55.39     41.32 o 
   4   6   3     6520.82     5362.32    183.48 o 
   5   6   3      144.44      147.70     57.42 o 
   6   6   3     1732.19     1517.59    160.60 o 
   7   6   3        2.96      115.99     67.97 o 
   8   6   3       68.16      298.93    124.89 o 
  -9   7   3      717.02      790.24    177.67 o 
  -8   7   3      187.76      209.48     50.26 o 
  -7   7   3     3303.43     3509.70    117.56 o 
  -6   7   3       18.19       43.25     37.95 o 
  -5   7   3        3.56       -4.11     30.54 o 
  -4   7   3     6428.60     5757.74    151.66 o 
  -3   7   3      154.31      159.92     25.95 o 
  -2   7   3        7.01       56.64     21.06 o 
  -1   7   3     1037.24      777.79     57.01 o 
   0   7   3     1815.21     1601.53     68.68 o 
   1   7   3     2114.43     2067.98     65.75 o 
   2   7   3     3672.27     3386.70    109.69 o 
   3   7   3     4607.41     4690.09    142.31 o 
   4   7   3     1203.10      985.48     94.97 o 
   5   7   3      436.18      287.98    118.27 o 
   6   7   3        2.49      106.79     61.52 o 
   7   7   3      655.54      501.73    107.57 o 
  -9   8   3        0.63      -82.94    119.91 o 
  -8   8   3     5584.72     5618.03    189.03 o 
  -7   8   3      266.45      311.71     57.08 o 
  -6   8   3      650.36      748.34     66.86 o 
  -5   8   3     6451.48     6260.65    252.79 o 
  -4   8   3       54.80       71.30     29.22 o 
  -3   8   3     2528.60     2189.91     71.33 o 
  -2   8   3     2449.65     2260.96     83.27 o 
  -1   8   3     1042.57     1152.22     60.15 o 
   0   8   3     7933.17     6992.39    162.83 o 
   1   8   3      153.21      127.45     27.90 o 
   2   8   3     1147.77     1095.34     68.64 o 
   3   8   3     5104.05     4818.64    145.75 o 
   4   8   3      915.15      772.17     72.49 o 
   5   8   3     1194.49     1059.21     94.54 o 
   6   8   3     1298.75     1239.08    170.37 o 
   7   8   3      308.57      302.87    126.30 o 
   8   8   3      350.40      336.59     94.41 o 
  -9   9   3      430.43      336.91    150.47 o 
  -8   9   3      100.61      223.27     61.68 o 
  -7   9   3      158.57      169.49     70.05 o 
  -6   9   3     1342.21     1406.08     89.14 o 
  -5   9   3      843.88      781.68     68.76 o 
  -4   9   3      175.10      175.95     35.64 o 
  -3   9   3     2161.21     1733.03     65.02 o 
  -2   9   3      134.11      182.30     35.33 o 
  -1   9   3     5889.02     5589.50    146.88 o 
   0   9   3     2583.02     2473.89     94.39 o 
   1   9   3       20.73       55.45     31.20 o 
   2   9   3     5529.62     5099.89    154.98 o 
   3   9   3       82.40      103.23     42.26 o 
   4   9   3      155.06      203.77     52.35 o 
   5   9   3     5565.24     4993.55    170.59 o 
   6   9   3      410.15      356.15     65.32 o 
   7   9   3       42.04       92.28     60.14 o 
   8   9   3      264.98      361.63     96.74 o 
  -8  10   3      910.93     1094.42     89.00 o 
  -7  10   3     1211.47     1356.95     93.67 o 
  -6  10   3      258.82      275.57     56.74 o 
  -5  10   3      268.42      193.14     50.10 o 
  -4  10   3      275.02      323.61     39.26 o 
  -3  10   3       17.11       47.92     28.33 o 
  -2  10   3     2340.17     2088.53     89.57 o 
  -1  10   3      560.09      541.95     60.70 o 
   0  10   3     2119.75     2088.32     91.39 o 
   1  10   3     5524.89     5029.79    144.88 o 
   2  10   3        0.06       19.80     39.39 o 
   3  10   3     2334.99     2257.72    108.54 o 
   4  10   3     5588.81     5088.43    164.50 o 
   5  10   3      183.03      206.56     81.32 o 
   6  10   3      849.16      977.16    120.08 o 
   7  10   3     1170.76      979.94     86.03 o 
  -8  11   3        2.88       71.66     61.19 o 
  -7  11   3     2806.16     2937.37    138.19 o 
  -6  11   3     1609.98     1624.95     97.00 o 
  -5  11   3      526.45      622.18     87.67 o 
  -4  11   3     4780.85     4239.48    117.38 o 
  -3  11   3       76.90      125.88     42.07 o 
  -2  11   3        8.80       38.13     37.47 o 
  -1  11   3     4923.42     4560.27    153.06 o 
   0  11   3     1256.18     1199.56     75.09 o 
   1  11   3     1109.27     1096.33     79.85 o 
   2  11   3      194.57      188.07     57.16 o 
   3  11   3      115.03      123.03     49.20 o 
   4  11   3     3294.80     3202.74    130.78 o 
   5  11   3      992.88     1056.56     89.27 o 
   6  11   3      353.22      471.64     84.66 o 
   7  11   3       81.73       65.80     75.45 o 
  -8  12   3      746.93     1008.80     86.03 o 
  -7  12   3     1002.96     1147.06     87.03 o 
  -6  12   3      156.65      384.09     74.74 o 
  -5  12   3      399.98      485.19     63.04 o 
  -4  12   3        0.93      -16.93     40.42 o 
  -3  12   3      698.92      686.98     63.24 o 
  -2  12   3     1131.05     1210.13     78.38 o 
  -1  12   3      646.00      648.69     63.78 o 
   0  12   3      118.15      111.40     60.74 o 
   1  12   3     1582.10     1517.16     83.24 o 
   2  12   3      529.65      392.86    127.31 o 
   3  12   3     1440.62     1432.30    140.38 o 
   4  12   3      230.45      149.28     53.96 o 
   5  12   3        3.92       89.33     51.80 o 
   6  12   3      103.79      182.82     59.38 o 
   7  12   3       30.76      103.57     84.06 o 
  -7  13   3        0.83      160.58     71.49 o 
  -6  13   3      710.14      688.77     82.15 o 
  -5  13   3       11.29      -35.29     55.94 o 
  -4  13   3        9.92      -22.11     42.94 o 
  -3  13   3      711.09      709.20     65.50 o 
  -2  13   3       20.72       65.28     78.15 o 
  -1  13   3       51.26       66.07     45.73 o 
   0  13   3     1213.06     1193.51     82.62 o 
   1  13   3      734.75      758.27     69.59 o 
   2  13   3     1175.94     1113.51    100.11 o 
   3  13   3       18.13      -14.13     83.45 o 
   4  13   3      368.60      182.69     64.95 o 
   5  13   3     3026.60     2522.17    214.05 o 
   6  13   3        4.35       30.29     69.19 o 
  -7  14   3       24.99       32.84     72.40 o 
  -6  14   3       22.61      107.04     66.50 o 
  -5  14   3      685.21      749.48     88.56 o 
  -4  14   3       17.77       28.40    105.33 o 
  -3  14   3       83.30       66.38     46.81 o 
  -2  14   3       83.66       54.12     46.06 o 
  -1  14   3      101.77      176.17     53.38 o 
   0  14   3      250.09      395.35     59.27 o 
   1  14   3        1.46       58.64     59.62 o 
   2  14   3      885.68     1000.81     95.67 o 
   3  14   3     1987.05     1756.00    123.22 o 
   4  14   3       19.62       22.72     57.74 o 
   5  14   3       31.96      109.68     80.25 o 
   6  14   3        8.21      147.08    157.80 o 
  -6  15   3      394.61      619.38     90.70 o 
  -5  15   3      324.09      351.19    172.48 o 
  -4  15   3      153.00      364.13     75.48 o 
  -3  15   3       36.16       43.31     78.82 o 
  -2  15   3        0.69      107.19     48.37 o 
  -1  15   3        0.92       71.84     66.19 o 
   0  15   3     2210.66     2392.98    123.26 o 
   1  15   3        3.05       54.80     58.39 o 
   2  15   3      432.88      340.36     71.09 o 
   3  15   3       70.48      125.97     62.62 o 
   4  15   3      329.16      330.64     74.53 o 
   5  15   3      110.31      139.02     68.85 o 
  -6  16   3      174.64      276.38     81.82 o 
  -5  16   3        2.96      -51.13     64.49 o 
  -4  16   3       38.45      114.84    145.36 o 
  -3  16   3      237.81      256.18     65.51 o 
  -2  16   3       26.80       97.14     52.54 o 
  -1  16   3      228.00      407.77    125.67 o 
   0  16   3        0.00        9.56     51.90 o 
   1  16   3      698.95      629.71     84.12 o 
   2  16   3       41.23        4.55     57.85 o 
   3  16   3        1.26      -59.56     59.56 o 
   4  16   3      363.15      301.09     79.65 o 
   5  16   3       16.57       37.84     73.53 o 
  -5  17   3      134.59      129.64     77.10 o 
  -4  17   3       20.28       16.60     93.04 o 
  -3  17   3       32.01       55.70     58.26 o 
  -2  17   3      501.34      662.36     96.13 o 
  -1  17   3      209.49      397.49     70.29 o 
   0  17   3       46.40      155.03     80.58 o 
   1  17   3      143.79      125.05     97.47 o 
   2  17   3      274.79      349.97    124.69 o 
   3  17   3      861.59      664.93     90.20 o 
   4  17   3        7.73      -31.08     96.99 o 
  -4  18   3        0.13       11.38     73.57 o 
  -3  18   3       17.21      207.96     80.50 o 
  -2  18   3      310.53      411.04    105.76 o 
  -1  18   3        9.74       -9.09     58.03 o 
   0  18   3      433.80      499.92     85.21 o 
   1  18   3      244.00      184.05     80.38 o 
   2  18   3        7.02      -14.72     68.97 o 
   3  18   3       19.15       47.26     78.36 o 
  -3  19   3       50.14      132.60    113.01 o 
  -2  19   3        1.35      104.23     69.44 o 
  -1  19   3      127.79      237.40    100.11 o 
   0  19   3      226.08      304.35     81.36 o 
   1  19   3       68.94      -41.82     73.04 o 
   2  19   3        7.29      -22.61     73.56 o 
 -10   0   4      649.31      706.65    165.13 o 
  -9   0   4     1095.56     1204.20    179.53 o 
  -8   0   4     1779.93     1384.74    180.74 o 
  -7   0   4     3347.60     3510.67    252.35 o 
  -6   0   4        5.76       -2.91     40.46 o 
  -5   0   4    11818.20    11947.14    293.98 o 
  -4   0   4     5322.76     5400.79    165.50 o 
  -3   0   4       37.96      155.32     45.58 o 
  -2   0   4    39233.75    44885.89    750.47 o 
  -1   0   4     7774.81     8444.32    188.94 o 
   0   0   4    16402.16    20714.93    504.96 o 
   1   0   4    25302.50    25291.16    621.59 o 
   2   0   4     2398.70     2679.43    162.11 o 
   3   0   4    26821.65    29744.47    777.50 o 
   4   0   4     4385.97     4356.46    252.65 o 
   8   0   4      130.92      181.90    136.63 o 
   9   0   4      623.02      633.78    173.54 o 
 -10   1   4      264.35      158.04    116.86 o 
  -9   1   4      994.97      917.14    114.53 o 
  -8   1   4      237.40      190.13     71.53 o 
  -7   1   4     1610.87     1381.31    117.65 o 
  -6   1   4     1440.00     1452.08     90.20 o 
  -5   1   4       11.86       91.44     32.71 o 
  -4   1   4     4533.77     4487.52    104.40 o 
  -3   1   4     2877.83     2811.04     75.43 o 
  -2   1   4      730.63      830.85     42.59 o 
  -1   1   4    24575.61    26647.66    318.62 o 
   0   1   4     4726.70     4965.97    127.37 o 
   1   1   4    12190.28    13128.72    500.55 o 
   2   1   4     1995.05     2057.90    101.39 o 
   3   1   4     8308.93     8162.66    225.67 o 
   4   1   4     4738.64     4813.41    187.39 o 
   5   1   4     3693.79     3355.92    232.36 o 
   7   1   4      179.87      233.52    129.27 o 
   8   1   4       79.76      135.98     88.68 o 
   9   1   4       40.48      178.35    101.08 o 
 -10   2   4       24.89      -42.52    109.33 o 
  -9   2   4      712.79      545.37    124.11 o 
  -8   2   4     2820.83     2445.76    439.64 o 
  -7   2   4      899.22     1030.70     72.31 o 
  -6   2   4      705.19      771.89     52.72 o 
  -5   2   4     1023.98     1022.51     53.38 o 
  -4   2   4     2330.58     2322.33     87.37 o 
  -3   2   4     5713.91     5804.03    134.86 o 
  -2   2   4     2121.63     2244.63     59.68 o 
  -1   2   4     2819.63     2869.36     66.65 o 
   0   2   4     6321.10     6278.54    145.24 o 
   1   2   4     7287.26     8448.52    157.90 o 
   2   2   4     1786.44     1997.10     80.38 o 
   3   2   4     6822.35     7240.70    209.62 o 
   4   2   4     7144.66     6705.91    222.04 o 
   5   2   4      140.26       98.00     85.66 o 
   6   2   4      301.71      365.06    114.27 o 
   7   2   4     1863.54     1444.36    192.07 o 
   8   2   4      415.01      491.44    109.98 o 
   9   2   4        5.74      121.70     97.52 o 
 -10   3   4        0.79      -46.59    105.13 o 
  -9   3   4      371.70      404.90     86.69 o 
  -8   3   4      386.69      355.80     82.25 o 
  -7   3   4      183.07      271.86     93.78 o 
  -6   3   4     3636.62     3752.68    109.55 o 
  -5   3   4      339.88      608.68     58.11 o 
  -4   3   4     7681.62     7714.22    145.36 o 
  -3   3   4     4876.06     4453.74     96.36 o 
  -2   3   4      470.60      449.67     35.84 o 
  -1   3   4     8423.12     7991.52    127.56 o 
   0   3   4    14552.07    14682.05    182.94 o 
   1   3   4        4.27       41.52     20.91 o 
   2   3   4    10335.81    10095.42    242.52 o 
   3   3   4      971.82     1060.10     92.84 o 
   4   3   4      549.08      514.00     62.58 o 
   5   3   4     5210.93     3911.18    245.00 o 
   6   3   4      152.10      235.68    100.72 o 
   7   3   4      169.43      276.93    123.13 o 
   8   3   4     1169.91     1111.65    136.23 o 
 -10   4   4      161.18      -29.24     87.21 o 
  -9   4   4       43.82      -10.20     81.28 o 
  -8   4   4      221.51      217.21     75.26 o 
  -7   4   4     2839.00     2822.43    101.57 o 
  -6   4   4      662.25      695.89     55.48 o 
  -5   4   4     8461.59     8472.12    168.04 o 
  -4   4   4     5863.67     6066.49    127.72 o 
  -3   4   4       66.27      119.68     28.76 o 
  -2   4   4     2881.85     2462.66     66.79 o 
  -1   4   4      703.06      691.70     29.70 o 
   0   4   4    13393.27    12798.72    162.27 o 
   1   4   4    18110.36    17181.29    290.98 o 
   2   4   4        2.55       39.06     31.24 o 
   3   4   4    14324.38    13787.55    260.09 o 
   4   4   4     2858.01     2517.68    109.04 o 
   5   4   4       82.70       91.87     51.82 o 
   6   4   4     1303.30     1116.78    150.88 o 
   7   4   4      337.93      333.21     91.70 o 
   8   4   4        2.00       30.84    137.41 o 
  -9   5   4       10.73      -49.60     78.77 o 
  -8   5   4      249.59      290.32     57.83 o 
  -7   5   4      696.32      770.47     60.62 o 
  -6   5   4      122.12      259.77     61.49 o 
  -5   5   4       37.51      132.95     36.87 o 
  -4   5   4     2520.77     2457.11     78.03 o 
  -3   5   4        2.51        7.97     20.81 o 
  -2   5   4      750.21      850.03     41.37 o 
  -1   5   4      822.88      821.83     33.38 o 
   0   5   4     1219.10     1236.29     48.99 o 
   1   5   4     5255.20     5272.37    108.99 o 
   2   5   4     1300.32     1300.16     65.58 o 
   3   5   4     1270.93     1207.19     72.96 o 
   4   5   4       42.99       87.86     61.67 o 
   5   5   4       95.17       61.57     49.80 o 
   6   5   4      883.56      798.46     81.06 o 
   7   5   4       20.47      -25.50    121.47 o 
   8   5   4      360.82      333.74     98.00 o 
  -9   6   4        4.61      -41.81     75.13 o 
  -8   6   4      238.44      300.61     75.62 o 
  -7   6   4       38.10      105.21     43.33 o 
  -6   6   4     1407.23     1421.54     73.15 o 
  -5   6   4      782.73      930.71     94.12 o 
  -4   6   4      582.09      700.62     47.02 o 
  -3   6   4      476.17      596.96     55.69 o 
  -2   6   4      331.74      420.22     38.80 o 
  -1   6   4     2151.27     2124.14     63.36 o 
   0   6   4     1045.94     1055.86     45.72 o 
   1   6   4     4349.08     4221.91     97.74 o 
   2   6   4      681.18      703.96     56.97 o 
   3   6   4      265.20      207.70     44.12 o 
   4   6   4      185.83      140.31     47.18 o 
   5   6   4     1052.58      851.92    112.66 o 
   6   6   4       69.20      114.18     73.60 o 
   7   6   4        8.79       -9.85     75.01 o 
   8   6   4       27.57       79.55     86.97 o 
  -9   7   4      247.64      165.13    136.07 o 
  -8   7   4        0.14      -41.37     52.59 o 
  -7   7   4      145.12      182.52     43.94 o 
  -6   7   4     4693.45     4423.44    127.37 o 
  -5   7   4      609.07      735.60     53.20 o 
  -4   7   4        0.95        2.38     26.68 o 
  -3   7   4     2429.15     2394.56     90.39 o 
  -2   7   4      160.74      187.55     25.71 o 
  -1   7   4      915.21      795.10     49.81 o 
   0   7   4        4.86       29.47     22.20 o 
   1   7   4        4.31        1.58     24.18 o 
   2   7   4     4088.99     3637.27    116.04 o 
   3   7   4      189.42      194.68     46.36 o 
   4   7   4        0.66       64.02     36.78 o 
   5   7   4     1057.72      899.28     78.12 o 
   6   7   4      499.89      427.19     66.24 o 
   7   7   4     1761.22     1528.33    135.09 o 
   8   7   4        0.39     -133.45    133.45 o 
  -9   8   4       27.36      102.08    124.39 o 
  -8   8   4      219.15      286.05    105.05 o 
  -7   8   4      300.02      398.00     60.03 o 
  -6   8   4       40.30      131.27     39.33 o 
  -5   8   4       11.89       28.05     34.29 o 
  -4   8   4      579.54      612.24     84.02 o 
  -3   8   4       93.18      145.10     26.65 o 
  -2   8   4     4929.34     5084.61    132.23 o 
  -1   8   4      281.15      376.18     41.88 o 
   0   8   4      628.89      623.78     48.63 o 
   1   8   4       83.32       94.41     28.46 o 
   2   8   4      145.79      244.74     50.69 o 
   3   8   4      786.57      852.75     69.96 o 
   4   8   4      747.17      766.00     58.76 o 
   5   8   4       26.53       92.63     50.49 o 
   6   8   4      218.58      202.36     59.34 o 
   7   8   4       19.80       20.57     57.12 o 
   8   8   4      247.37      468.65    180.34 o 
  -9   9   4      160.83      134.34     91.40 o 
  -8   9   4      130.19      264.34    109.76 o 
  -7   9   4      419.53      446.34     84.70 o 
  -6   9   4     1721.24     1887.26     99.43 o 
  -5   9   4        3.57       24.83     40.15 o 
  -4   9   4      191.09      259.26     44.33 o 
  -3   9   4     1054.73      938.63     54.42 o 
  -2   9   4      748.76      866.82     61.36 o 
  -1   9   4     5415.13     5164.95    141.18 o 
   0   9   4      530.69      517.28     48.73 o 
   1   9   4       27.08       31.38     28.97 o 
   2   9   4     3674.40     3478.61    119.41 o 
   3   9   4      120.74      135.53     47.62 o 
   4   9   4      222.94      247.96     54.21 o 
   5   9   4      282.01      266.51     58.16 o 
   6   9   4      128.74      207.39     67.12 o 
   7   9   4      194.90       76.47    107.14 o 
   8   9   4       28.93       65.01    103.69 o 
  -8  10   4       17.07       99.40     58.78 o 
  -7  10   4        2.29       97.08     53.86 o 
  -6  10   4      877.16      990.01     78.33 o 
  -5  10   4      266.77      275.76     51.12 o 
  -4  10   4      139.02      214.73     46.72 o 
  -3  10   4      585.26      637.05     42.75 o 
  -2  10   4       26.26       65.47     43.36 o 
  -1  10   4      911.31      995.10     63.42 o 
   0  10   4      233.28      231.68     41.43 o 
   1  10   4      317.61      321.49     45.92 o 
   2  10   4     1015.60      871.30     67.65 o 
   3  10   4      487.36      607.88    103.40 o 
   4  10   4        9.11       41.64     52.56 o 
   5  10   4      537.03      537.38     69.14 o 
   6  10   4       14.69       61.76     53.63 o 
   7  10   4      891.50      841.92     86.05 o 
  -8  11   4        3.59      134.08     82.13 o 
  -7  11   4      330.24      485.12     68.59 o 
  -6  11   4       23.32        2.82     49.09 o 
  -5  11   4        5.45       65.05     45.04 o 
  -4  11   4       28.30      157.40     49.57 o 
  -3  11   4       52.91       79.42     38.14 o 
  -2  11   4       15.48       35.13     36.58 o 
  -1  11   4       20.05       97.67     37.92 o 
   0  11   4      161.81      217.74     46.19 o 
   1  11   4       66.44       79.44     40.52 o 
   2  11   4      115.23      105.83     42.68 o 
   3  11   4      244.25      268.94     54.01 o 
   4  11   4       10.63      101.06     48.84 o 
   5  11   4      446.56      596.75     70.14 o 
   6  11   4       90.95       92.59     56.55 o 
   7  11   4       16.43       31.76     61.94 o 
  -8  12   4       23.45       64.18     99.76 o 
  -7  12   4      198.81      297.93     72.82 o 
  -6  12   4       48.15       57.65     51.54 o 
  -5  12   4     1428.94     1367.96    109.99 o 
  -4  12   4      313.70      459.96    122.05 o 
  -3  12   4        9.60       22.70     38.29 o 
  -2  12   4     4130.22     4089.62    136.34 o 
  -1  12   4        9.14       42.32     39.93 o 
   0  12   4      671.71      641.49     64.08 o 
   1  12   4      439.87      450.68     56.60 o 
   2  12   4      758.74      699.09     80.47 o 
   3  12   4      788.03      688.08    151.86 o 
   4  12   4      547.96      533.60     67.60 o 
   5  12   4       48.38      163.51     53.61 o 
   6  12   4     1199.11     1036.25    109.08 o 
   7  12   4      318.18      277.70     73.10 o 
  -7  13   4      772.35      725.68     91.21 o 
  -6  13   4      254.78      218.61     67.81 o 
  -5  13   4      249.20      341.63     72.93 o 
  -4  13   4      947.11     1072.18    136.15 o 
  -3  13   4      790.74      823.59     68.25 o 
  -2  13   4       65.73      142.76     74.17 o 
  -1  13   4      448.87      453.56     57.30 o 
   0  13   4       61.83      136.98     47.03 o 
   1  13   4      112.87       72.96     46.85 o 
   2  13   4        3.89       18.52     54.17 o 
   3  13   4     1255.54      991.56     96.51 o 
   4  13   4      625.15      555.15    132.65 o 
   5  13   4      587.65      623.62     83.09 o 
   6  13   4        8.52      -42.02     64.27 o 
  -7  14   4        9.06       71.90     90.87 o 
  -6  14   4      127.53      189.31     74.23 o 
  -5  14   4       52.09      212.96    140.05 o 
  -4  14   4        6.24       58.20     60.60 o 
  -3  14   4     1150.42     1137.94     79.62 o 
  -2  14   4       57.00      127.81     48.19 o 
  -1  14   4      102.38      177.29     51.13 o 
   0  14   4     1223.54     1212.82     82.22 o 
   1  14   4      359.47      284.35     67.91 o 
   2  14   4     1461.99     1290.37    107.27 o 
   3  14   4       46.76      123.71     87.65 o 
   4  14   4      896.42      871.53    151.88 o 
   5  14   4       53.68      129.63     93.87 o 
   6  14   4        1.81       74.09     71.96 o 
  -6  15   4     1568.77     1523.15    125.63 o 
  -5  15   4       23.34      105.25     66.94 o 
  -4  15   4      257.22      264.14     74.07 o 
  -3  15   4      404.26      543.13     63.47 o 
  -2  15   4       80.74       95.02     51.53 o 
  -1  15   4     2352.58     2643.50    119.09 o 
   0  15   4       11.09      -36.94     47.64 o 
   1  15   4      399.38      374.15     72.33 o 
   2  15   4     3917.49     3528.70    174.37 o 
   3  15   4      296.51      298.48     72.00 o 
   4  15   4      107.50       38.57     64.03 o 
   5  15   4      460.86      613.79    190.23 o 
  -6  16   4        9.51      103.30    115.15 o 
  -5  16   4     1212.17     1232.52    115.73 o 
  -4  16   4      455.58      330.17     76.30 o 
  -3  16   4      540.32      474.95     76.00 o 
  -2  16   4     1312.72     1652.91    195.71 o 
  -1  16   4      450.91      543.15     68.22 o 
   0  16   4      933.09     1067.23     82.63 o 
   1  16   4     2437.06     2355.81    135.17 o 
   2  16   4      674.89      715.23    104.02 o 
   3  16   4     1285.70     1229.04    159.01 o 
   4  16   4      307.06      353.58     83.71 o 
  -5  17   4       68.25      143.29     78.85 o 
  -4  17   4     1027.95     1171.90    117.19 o 
  -3  17   4      138.78      236.96     77.70 o 
  -2  17   4       97.96      147.42     82.58 o 
  -1  17   4      112.21      234.75     61.04 o 
   0  17   4      803.81     1051.32    152.04 o 
   1  17   4      459.60      524.90     82.73 o 
   2  17   4      594.97      633.14    167.29 o 
   3  17   4      741.44      582.29    121.06 o 
   4  17   4      170.29      217.81     76.07 o 
  -4  18   4        1.70       67.12    113.06 o 
  -3  18   4       45.36      126.12    109.73 o 
  -2  18   4      270.55      272.65     75.76 o 
  -1  18   4        4.32      109.06     59.98 o 
   0  18   4       53.48       98.58     87.07 o 
   1  18   4      528.09      616.53     96.89 o 
   2  18   4       58.23      128.08    115.50 o 
   3  18   4      192.90       94.81     93.92 o 
  -2  19   4       21.74       -0.86     65.98 o 
  -1  19   4      407.23      406.83     88.96 o 
   0  19   4      482.96      514.58     88.78 o 
   1  19   4        0.72       23.37     71.50 o 
 -10   1   5       73.90      -82.39     82.39 o 
  -9   1   5      380.07      318.87     81.26 o 
  -8   1   5       73.82       17.79     64.21 o 
  -7   1   5       62.86       42.67     58.83 o 
  -6   1   5      400.93      436.53     49.94 o 
  -5   1   5      290.39      365.42     36.53 o 
  -4   1   5     1501.54     1433.81     58.45 o 
  -3   1   5     2751.56     2841.81     80.28 o 
  -2   1   5       34.56       68.67     27.84 o 
  -1   1   5     2412.48     2756.56     83.43 o 
   0   1   5    25123.44    27749.91    673.81 o 
   1   1   5      166.75      207.47     61.77 o 
   2   1   5       47.89       94.13     46.82 o 
   3   1   5     4672.07     5156.19    180.51 o 
   4   1   5     1239.14     1205.48    108.27 o 
   5   1   5      981.25      959.36    101.80 o 
   6   1   5       11.88      130.45     69.84 o 
   7   1   5       44.27       93.24     75.02 o 
   8   1   5      781.38      537.88    127.79 o 
 -10   2   5      115.85      -24.69     83.88 o 
  -9   2   5        0.69      -29.47     67.93 o 
  -8   2   5     1869.62     1396.94    129.06 o 
  -7   2   5      221.08      281.23     50.45 o 
  -6   2   5       35.70       60.14     39.73 o 
  -5   2   5      194.96      266.16     43.84 o 
  -4   2   5     2527.57     2906.25     85.10 o 
  -3   2   5     1940.64     2043.12     78.57 o 
  -2   2   5    15886.50    16694.71    279.51 o 
  -1   2   5        1.78       14.99     19.28 o 
   0   2   5     9700.52     9522.66    148.81 o 
   1   2   5      145.51      133.68     31.61 o 
   2   2   5        7.78       45.38     41.96 o 
   3   2   5     7903.09     8700.10    241.59 o 
   4   2   5      142.11      136.16     61.62 o 
   5   2   5      401.09      392.21     75.40 o 
   6   2   5       19.45       37.64     65.07 o 
   7   2   5       39.00       72.68     72.21 o 
   8   2   5      472.61      307.60     99.61 o 
 -10   3   5       12.05      -82.52     82.52 o 
  -9   3   5     1781.49     1627.32    139.55 o 
  -8   3   5        1.92       91.96     71.70 o 
  -7   3   5      468.08      528.65     61.99 o 
  -6   3   5     2052.43     2161.83     98.77 o 
  -5   3   5       37.02       59.74     28.35 o 
  -4   3   5     2834.62     2873.60     80.94 o 
  -3   3   5     1163.14     1145.26     51.65 o 
  -2   3   5      233.07      330.52     29.41 o 
  -1   3   5     4092.14     4394.61     91.95 o 
   0   3   5        5.33       80.49     21.25 o 
   1   3   5     5766.94     6042.80    134.71 o 
   2   3   5     8259.23     9073.94    188.10 o 
   3   3   5      890.74      967.93     71.43 o 
   4   3   5       28.84      126.68     61.29 o 
   5   3   5       80.79      122.47     61.84 o 
   6   3   5       16.96       72.08     64.99 o 
   7   3   5     1686.16     1364.22    151.61 o 
   8   3   5      179.04      176.38     94.71 o 
 -10   4   5       38.43      -19.30     91.06 o 
  -9   4   5       45.94      127.19     82.24 o 
  -8   4   5        1.72       41.64     51.57 o 
  -7   4   5     2144.26     2238.60    184.50 o 
  -6   4   5        2.81       77.57     35.83 o 
  -5   4   5      104.63      194.78     35.42 o 
  -4   4   5     4915.03     4735.56    111.37 o 
  -3   4   5       50.21       62.18     23.00 o 
  -2   4   5       27.03       33.65     20.62 o 
  -1   4   5     1140.28     1054.72     41.31 o 
   0   4   5     2422.09     2413.51     59.31 o 
   1   4   5    10712.21    10130.26    177.19 o 
   2   4   5       72.29      107.69     36.19 o 
   3   4   5      508.76      584.79     79.64 o 
   4   4   5    11816.44    11342.14    250.58 o 
   5   4   5     1467.34     1361.56    115.73 o 
   6   4   5       26.39       93.32     69.73 o 
   7   4   5     1077.84      903.21    112.35 o 
   8   4   5        5.01       30.57     82.98 o 
 -10   5   5       69.67      133.74     95.96 o 
  -9   5   5      191.10      205.16    210.55 o 
  -8   5   5      115.97      207.21     60.48 o 
  -7   5   5      100.50      118.47     96.09 o 
  -6   5   5     2986.78     3039.83    101.64 o 
  -5   5   5      299.85      388.08     40.12 o 
  -4   5   5     1881.84     1893.28     69.07 o 
  -3   5   5     1678.03     1577.47     58.85 o 
  -2   5   5      268.44      338.37     32.69 o 
  -1   5   5       33.82       90.60     17.65 o 
   0   5   5     6117.39     5726.37     98.76 o 
   1   5   5      280.57      251.54     27.08 o 
   2   5   5     2273.15     1934.79     80.13 o 
   3   5   5     3641.25     3400.76    117.75 o 
   4   5   5       90.29      136.52     47.26 o 
   5   5   5        8.01       26.37     47.28 o 
   6   5   5      607.37      592.12     93.46 o 
   7   5   5      931.63      724.97    104.91 o 
   8   5   5      601.53      624.02    114.26 o 
  -9   6   5       20.08      -72.63     72.63 o 
  -8   6   5     1600.18     1709.00    185.71 o 
  -7   6   5     1935.74     2135.57     88.18 o 
  -6   6   5     1535.98     1593.87     81.65 o 
  -5   6   5    14959.73    14763.92    250.60 o 
  -4   6   5      382.56      448.23     40.54 o 
  -3   6   5      486.12      528.37     39.89 o 
  -2   6   5       31.16       19.52     19.66 o 
  -1   6   5      578.79      635.48     32.67 o 
   0   6   5      816.43      692.02     40.08 o 
   1   6   5     2125.14     2017.97     59.65 o 
   2   6   5       49.53       28.47     27.44 o 
   3   6   5     4416.98     4020.64    126.55 o 
   4   6   5        5.64       66.12     44.98 o 
   5   6   5      441.89      448.30     63.39 o 
   6   6   5     1692.05     1560.58    104.09 o 
   7   6   5      500.20      488.24     97.97 o 
   8   6   5       58.00      127.71    149.37 o 
  -9   7   5        7.96       27.55    124.19 o 
  -8   7   5     1026.52     1275.46    128.05 o 
  -7   7   5       30.84      150.67     43.06 o 
  -6   7   5     4624.96     4563.71    131.48 o 
  -5   7   5      412.48      512.36     47.67 o 
  -4   7   5      498.57      463.57     42.55 o 
  -3   7   5     3773.81     3321.40     91.53 o 
  -2   7   5     3995.05     3918.71     80.66 o 
  -1   7   5     1288.61     1380.33     52.85 o 
   0   7   5     5672.81     5021.23    110.61 o 
   1   7   5       55.72       89.45     53.82 o 
   2   7   5     3028.29     2871.81    106.12 o 
   3   7   5     1919.64     1712.12     74.73 o 
   4   7   5        9.67      -10.23     40.70 o 
   5   7   5     1491.29     1348.99     91.66 o 
   6   7   5     1356.57     1269.75     92.56 o 
   7   7   5       44.65      206.02    134.16 o 
   8   7   5      718.55      545.75    178.12 o 
  -9   8   5       43.53      114.47    193.08 o 
  -8   8   5      571.76      609.79     89.44 o 
  -7   8   5      926.16     1080.72    125.14 o 
  -6   8   5      464.83      561.67     56.63 o 
  -5   8   5     2848.62     2814.95     95.74 o 
  -4   8   5     3681.25     3611.07    102.53 o 
  -3   8   5      367.97      445.62     48.54 o 
  -2   8   5     1688.87     1425.04     62.00 o 
  -1   8   5     1668.23     1439.01     66.21 o 
   0   8   5      885.71      861.71     47.21 o 
   1   8   5    10926.88     9767.33    176.85 o 
   2   8   5      947.57      809.54     65.84 o 
   3   8   5       48.65       48.23     42.14 o 
   4   8   5     2307.83     2148.68    108.31 o 
   5   8   5      418.76      423.85     84.13 o 
   6   8   5     1325.91     1173.75     93.30 o 
   7   8   5     1543.45     1405.70    135.70 o 
  -9   9   5      587.46      862.09    247.29 o 
  -8   9   5       15.58       73.06     73.11 o 
  -7   9   5       20.05      128.36     53.76 o 
  -6   9   5     4493.06     4440.45    229.74 o 
  -5   9   5        3.25       46.75     41.40 o 
  -4   9   5     1709.36     1681.58    104.95 o 
  -3   9   5     2356.90     2162.11    110.59 o 
  -2   9   5       40.24       25.79     30.81 o 
  -1   9   5     4772.87     4026.63    207.43 o 
   0   9   5      411.90      311.55     35.18 o 
   1   9   5       16.56       16.29     29.52 o 
   2   9   5     6318.54     5755.16    202.87 o 
   3   9   5      733.28      698.66     67.78 o 
   4   9   5      358.77      299.36     58.58 o 
   5   9   5     1091.56     1030.77     85.86 o 
   6   9   5     3377.83     2916.89    137.72 o 
   7   9   5      509.60      586.57     78.84 o 
  -8  10   5      626.11      867.64    121.74 o 
  -7  10   5      883.87      858.57     76.20 o 
  -6  10   5      726.97      842.35     74.93 o 
  -5  10   5     3000.13     3120.60    124.64 o 
  -4  10   5     1074.31     1064.50     72.79 o 
  -3  10   5     1290.66     1218.48     54.02 o 
  -2  10   5     5917.65     5164.97    222.73 o 
  -1  10   5      818.41      766.46     58.81 o 
   0  10   5     1294.51     1072.03     66.49 o 
   1  10   5     2103.16     1905.41     74.55 o 
   2  10   5       44.68       33.67     46.94 o 
   3  10   5     1154.81     1118.33     81.57 o 
   4  10   5      523.61      590.36     74.73 o 
   5  10   5      105.41      138.20     52.15 o 
   6  10   5     1375.98     1342.07     99.67 o 
   7  10   5      309.98      250.93     68.63 o 
  -8  11   5       53.72       15.92    126.10 o 
  -7  11   5      329.16      345.87     99.64 o 
  -6  11   5      259.60      293.19     58.14 o 
  -5  11   5      163.34      246.25     49.82 o 
  -4  11   5      189.54      218.85     46.81 o 
  -3  11   5     2341.99     2486.58     98.06 o 
  -2  11   5       20.14       59.81     38.83 o 
  -1  11   5      439.00      508.82     52.77 o 
   0  11   5     8553.10     7770.41    262.92 o 
   1  11   5      274.16      265.15     40.54 o 
   2  11   5        5.48       42.66     42.63 o 
   3  11   5     2147.05     1932.38    100.18 o 
   4  11   5      340.97      325.68     60.81 o 
   5  11   5     2743.22     2387.11    120.48 o 
   6  11   5      354.84      425.48     68.95 o 
   7  11   5       15.06       48.18     66.02 o 
  -8  12   5      155.73      197.79     67.67 o 
  -7  12   5        4.27       55.23     57.82 o 
  -6  12   5       24.15      -47.34     47.34 o 
  -5  12   5      794.70      647.70     82.11 o 
  -4  12   5      519.91      538.51     82.46 o 
  -3  12   5       19.03       58.08     40.67 o 
  -2  12   5     1607.94     1705.40     84.41 o 
  -1  12   5     2847.64     2681.94    152.35 o 
   0  12   5       22.10       51.86     42.18 o 
   1  12   5       18.95      128.51     52.49 o 
   2  12   5     1558.27     1440.82    104.53 o 
   3  12   5      678.60      584.47     88.35 o 
   4  12   5      909.10      801.49     91.38 o 
   5  12   5        1.57      -24.47     73.86 o 
   6  12   5      270.97      389.71     68.40 o 
  -7  13   5      552.61      527.47     90.52 o 
  -6  13   5     1053.83      979.93    185.17 o 
  -5  13   5      318.77      257.58     70.13 o 
  -4  13   5     1328.89     1560.63    117.04 o 
  -3  13   5      451.25      570.76     59.46 o 
  -2  13   5      111.41      185.92     48.15 o 
  -1  13   5      473.27      579.31     69.31 o 
   0  13   5      366.49      375.80     54.96 o 
   1  13   5      267.75      272.06     72.77 o 
   2  13   5      107.79       57.17     74.76 o 
   3  13   5       11.13       16.38    107.67 o 
   4  13   5      871.34      674.42    109.81 o 
   5  13   5      375.65      244.44     69.46 o 
   6  13   5       12.51       41.13     65.96 o 
  -7  14   5      236.49      535.81     84.66 o 
  -6  14   5      561.24      700.60     84.77 o 
  -5  14   5        8.02       -8.85     62.33 o 
  -4  14   5      939.96      875.45     93.24 o 
  -3  14   5      393.08      418.38     56.96 o 
  -2  14   5      242.18      327.57     59.00 o 
  -1  14   5        0.94       35.47     43.93 o 
   0  14   5       48.98      135.85     49.10 o 
   1  14   5       10.04      -31.96     52.56 o 
   2  14   5        1.89      -41.63    127.06 o 
   3  14   5        1.50       45.58     91.65 o 
   4  14   5      713.67      730.29     90.73 o 
   5  14   5      222.03       65.45     70.62 o 
  -6  15   5      148.09      111.99     71.90 o 
  -5  15   5      232.42      294.93     74.89 o 
  -4  15   5      219.93      311.61     69.79 o 
  -3  15   5      459.41      357.61     91.73 o 
  -2  15   5      364.39      422.50     60.60 o 
  -1  15   5      168.87      252.11     55.32 o 
   0  15   5       68.45       61.18     48.18 o 
   1  15   5      827.27      730.95     85.07 o 
   2  15   5       13.41      -29.45     55.27 o 
   3  15   5      911.53      962.48    201.46 o 
   4  15   5       18.96       -6.66     62.13 o 
   5  15   5      198.53      231.76     78.90 o 
  -6  16   5       12.50       -4.88     73.62 o 
  -5  16   5      203.11      330.63     79.33 o 
  -4  16   5        0.03       54.77    128.09 o 
  -3  16   5       92.00       76.54     64.76 o 
  -2  16   5      106.40      138.32     53.93 o 
  -1  16   5       20.59       90.29     52.94 o 
   0  16   5      187.88      133.80     74.99 o 
   1  16   5      288.06      306.32     68.47 o 
   2  16   5      174.25      107.48    109.63 o 
   3  16   5       30.93       68.54     72.25 o 
   4  16   5        5.19       -9.45     72.01 o 
  -5  17   5        4.15       55.53     77.85 o 
  -4  17   5      138.39      184.44     75.56 o 
  -3  17   5       37.28      134.76     95.83 o 
  -2  17   5      175.00      149.39     56.21 o 
  -1  17   5       45.23      129.26     64.89 o 
   0  17   5      142.84      127.64    117.26 o 
   1  17   5      656.86      544.17    205.49 o 
   2  17   5        6.68        4.21     62.65 o 
   3  17   5       45.60      162.63     73.36 o 
  -4  18   5      105.36      106.48     81.44 o 
  -3  18   5       80.43       90.94     77.62 o 
  -2  18   5      182.48      262.48     77.70 o 
  -1  18   5      142.50      281.36     64.88 o 
   0  18   5        0.59      -43.28     68.06 o 
   1  18   5       30.06       -5.10     65.97 o 
   2  18   5       19.36      -66.68     66.68 o 
  -2  19   5      129.86      166.94     83.16 o 
  -1  19   5       18.10      -16.76    188.14 o 
   0  19   5      129.76       55.99    106.74 o 
 -10   0   6       75.37      -12.24    116.18 o 
  -9   0   6      399.00      247.17    118.95 o 
  -8   0   6     1276.00     1488.68    190.81 o 
  -7   0   6      433.45      427.10     64.47 o 
  -6   0   6       46.38      108.73     48.76 o 
  -5   0   6       66.98      180.56     46.71 o 
  -4   0   6    12282.51    14046.69    327.48 o 
  -3   0   6     2389.90     3441.25    130.91 o 
  -2   0   6     9792.41    10460.20    248.49 o 
  -1   0   6     1269.87     1221.72    105.96 o 
   0   0   6      255.40      354.23     70.70 o 
   1   0   6      158.37      246.01     74.38 o 
   2   0   6     1376.16     1380.91    139.09 o 
   3   0   6     1964.09     2164.00    172.13 o 
   4   0   6     7112.45     7124.13    331.37 o 
   5   0   6     3469.57     3210.53    239.26 o 
   6   0   6        3.73       38.02     89.99 o 
   7   0   6      229.12      248.32    121.17 o 
   8   0   6      107.05      173.04    128.67 o 
 -10   1   6      144.89      102.23    160.14 o 
  -9   1   6       16.23       49.71    107.85 o 
  -8   1   6      801.61      586.03     89.89 o 
  -7   1   6      577.04      742.88     65.98 o 
  -6   1   6     1786.78     1816.22     74.06 o 
  -5   1   6      725.64      711.77     48.69 o 
  -4   1   6      197.03      317.68     34.96 o 
  -3   1   6    44278.19    48770.03    735.95 o 
  -2   1   6     2389.91     2351.12     84.59 o 
  -1   1   6     1180.47     1264.51     94.60 o 
   0   1   6      643.83      894.88    125.55 o 
   1   1   6      103.09      148.97     47.28 o 
   2   1   6      209.57      284.04     59.77 o 
   3   1   6     3261.35     3213.68    146.14 o 
   4   1   6      167.28      215.05     70.40 o 
   5   1   6     7304.90     7551.79    722.84 o 
   6   1   6      388.97      518.05     94.81 o 
   7   1   6        2.92      129.02     78.14 o 
   8   1   6     1733.17     1227.17    137.72 o 
 -10   2   6      656.45      624.36    193.53 o 
  -9   2   6      170.67      352.91     85.59 o 
  -8   2   6      180.63      179.62     73.19 o 
  -7   2   6     3706.21     3834.52    141.56 o 
  -6   2   6       46.71       21.56     38.03 o 
  -5   2   6     1800.06     1593.40    143.38 o 
  -4   2   6    11477.70    11923.76    239.41 o 
  -3   2   6      104.79      146.37     39.22 o 
  -2   2   6    21871.38    21999.87    348.16 o 
  -1   2   6     9306.01     9265.32    161.47 o 
   0   2   6       26.05       89.40     38.01 o 
   1   2   6     2858.52     2662.82    113.10 o 
   2   2   6        4.20       13.34     44.03 o 
   3   2   6       73.86       93.89     55.31 o 
   4   2   6     9739.04     9902.52    286.34 o 
   5   2   6       24.46       50.28     59.99 o 
   6   2   6     1855.81     1671.43    142.29 o 
   7   2   6      971.31      935.99    117.05 o 
   8   2   6        4.16      -26.55     80.73 o 
 -10   3   6      116.09        4.36     83.27 o 
  -9   3   6      484.60      532.97    143.17 o 
  -8   3   6       22.01       38.60    100.92 o 
  -7   3   6     1117.40     1163.45     85.60 o 
  -6   3   6      211.12      236.31     48.35 o 
  -5   3   6      192.30      187.78     48.22 o 
  -4   3   6     8035.11     8337.57    216.49 o 
  -3   3   6      706.54      689.47     40.78 o 
  -2   3   6     3146.77     3261.19     82.08 o 
  -1   3   6     4416.63     4479.43     82.56 o 
   0   3   6     6563.45     6234.86    118.32 o 
   1   3   6       71.68       94.11     31.56 o 
   2   3   6        5.00       53.91     32.73 o 
   3   3   6     2316.34     2313.75    124.62 o 
   4   3   6      230.11      282.48     70.70 o 
   5   3   6      791.60      849.89     99.54 o 
   6   3   6     1625.26     1532.59    132.95 o 
   7   3   6        1.45       -3.87     79.73 o 
   8   3   6      384.59      383.58    103.67 o 
 -10   4   6       63.60     -114.13    206.75 o 
  -9   4   6        2.71       12.63     75.95 o 
  -8   4   6      598.99      624.34     72.84 o 
  -7   4   6        5.14       99.62     54.82 o 
  -6   4   6     1268.96     1366.73     68.06 o 
  -5   4   6     3796.45     3746.28    103.94 o 
  -4   4   6       10.18       44.20     26.27 o 
  -3   4   6      185.89      185.14     28.77 o 
  -2   4   6      359.68      343.62     36.38 o 
  -1   4   6      507.67      498.18     29.15 o 
   0   4   6     2228.59     2254.16     60.94 o 
   1   4   6     1530.99     1459.44     86.49 o 
   2   4   6     1974.26     1917.15     83.33 o 
   3   4   6      341.78      340.42     54.58 o 
   4   4   6       51.05       83.83     58.33 o 
   5   4   6       70.93      132.02     66.69 o 
   6   4   6        1.46       33.56     63.81 o 
   7   4   6      904.85      680.07    108.02 o 
   8   4   6        8.16      -59.97     83.28 o 
 -10   5   6       12.65       50.82     90.19 o 
  -9   5   6      136.26      156.34     82.44 o 
  -8   5   6       21.30       35.80     85.89 o 
  -7   5   6       17.06       53.38     47.83 o 
  -6   5   6     7133.10     7385.99    184.86 o 
  -5   5   6      284.52      361.62     42.57 o 
  -4   5   6        6.26       15.26     26.53 o 
  -3   5   6     8596.42     8474.10    156.54 o 
  -2   5   6      706.04      767.11     44.80 o 
  -1   5   6       71.48       70.39     18.60 o 
   0   5   6     6426.24     6021.05    106.71 o 
   1   5   6      176.06      145.83     24.31 o 
   2   5   6     7610.53     6816.87    163.28 o 
   3   5   6      166.09      242.51     48.05 o 
   4   5   6       10.99       40.06     43.80 o 
   5   5   6     4950.32     4377.86    301.70 o 
   6   5   6       49.67       14.01     64.64 o 
   7   5   6      234.76      203.12     82.55 o 
   8   5   6      339.61      373.34     97.68 o 
  -9   6   6       72.62       75.15     82.83 o 
  -8   6   6        3.05      101.09     57.93 o 
  -7   6   6      968.84     1133.54     87.66 o 
  -6   6   6      266.51      397.10     49.41 o 
  -5   6   6      199.24      250.58     39.73 o 
  -4   6   6     1183.80     1174.03     59.64 o 
  -3   6   6      312.16      405.66     37.90 o 
  -2   6   6     1377.41     1218.49     75.04 o 
  -1   6   6       69.07      134.74     19.92 o 
   0   6   6       29.18       58.71     20.52 o 
   1   6   6     5042.05     5064.30    101.20 o 
   2   6   6     1271.10     1213.44     61.16 o 
   3   6   6      248.34      272.74     49.29 o 
   4   6   6      261.11      281.31     54.15 o 
   5   6   6      148.67      103.72     54.79 o 
   6   6   6      668.05      520.32     89.03 o 
   7   6   6      565.13      551.34    100.70 o 
   8   6   6        2.91       30.32    145.54 o 
  -9   7   6      146.09      134.57     98.00 o 
  -8   7   6      456.09      462.88     69.96 o 
  -7   7   6      169.56      254.28     57.55 o 
  -6   7   6        0.92       78.54     38.91 o 
  -5   7   6      340.43      366.20     46.24 o 
  -4   7   6      641.98      699.45     49.50 o 
  -3   7   6      367.59      335.21     36.83 o 
  -2   7   6        1.49       22.73     23.88 o 
  -1   7   6      280.53      337.66     26.92 o 
   0   7   6     2809.33     2774.37     81.17 o 
   1   7   6        3.03       -1.22     26.58 o 
   2   7   6     1470.00     1249.95     62.52 o 
   3   7   6        9.23       33.98     33.36 o 
   4   7   6      165.35      226.02     51.64 o 
   5   7   6      142.52      182.64     50.38 o 
   6   7   6     1752.32     1483.24    170.92 o 
   7   7   6      142.04      112.81    141.06 o 
  -9   8   6       49.04      177.27     87.10 o 
  -8   8   6       35.87      154.67     77.95 o 
  -7   8   6      108.29       74.53     51.40 o 
  -6   8   6     1952.97     2030.87     84.90 o 
  -5   8   6       11.80       13.36     34.38 o 
  -4   8   6      124.71      203.44     43.39 o 
  -3   8   6        8.27       -9.36     27.05 o 
  -2   8   6      180.92      183.17     24.05 o 
  -1   8   6      323.23      320.93     32.17 o 
   0   8   6      122.71       93.61     33.97 o 
   1   8   6       26.95       54.64     30.63 o 
   2   8   6       51.01       28.94     39.29 o 
   3   8   6      140.37      121.69     40.93 o 
   4   8   6      275.10      228.05     54.98 o 
   5   8   6        0.11       72.25     56.97 o 
   6   8   6       74.80      149.80     60.90 o 
   7   8   6       80.64      142.47     90.38 o 
  -9   9   6        1.96     -107.77    107.77 o 
  -8   9   6      124.79      275.99     83.95 o 
  -7   9   6      681.70      713.33    178.22 o 
  -6   9   6      628.43      635.35     84.04 o 
  -5   9   6     1558.44     1689.90     92.47 o 
  -4   9   6      515.42      532.06     57.24 o 
  -3   9   6     1113.79     1059.81     68.36 o 
  -2   9   6      105.02      148.79     32.02 o 
  -1   9   6      576.34      644.15     43.60 o 
   0   9   6       99.00       99.31     29.84 o 
   1   9   6      487.80      502.66     45.19 o 
   2   9   6      248.68      307.19     52.80 o 
   3   9   6      450.01      518.34     61.30 o 
   4   9   6       77.62       59.71     52.34 o 
   5   9   6      406.56      421.88     77.73 o 
   6   9   6        8.71       16.41     73.10 o 
   7   9   6        0.21       65.15     65.27 o 
  -8  10   6      102.04      231.22     78.99 o 
  -7  10   6      996.05     1160.01    147.51 o 
  -6  10   6       30.13       -5.02     47.13 o 
  -5  10   6      192.77      303.75     57.26 o 
  -4  10   6      581.71      674.06     62.91 o 
  -3  10   6      376.18      363.93     36.25 o 
  -2  10   6     2246.67     2137.09     86.46 o 
  -1  10   6        0.49      -12.05     52.65 o 
   0  10   6       51.07       52.61     29.64 o 
   1  10   6     2826.72     2538.35     87.13 o 
   2  10   6       96.05      106.16     45.56 o 
   3  10   6       90.53       33.54     47.15 o 
   4  10   6      564.89      596.59     90.50 o 
   5  10   6        1.41       27.68     62.09 o 
   6  10   6      407.63      409.76     72.49 o 
   7  10   6       25.84       72.27     67.48 o 
  -8  11   6      265.76      415.93    166.56 o 
  -7  11   6       15.33      115.66     57.58 o 
  -6  11   6      106.27      165.32     52.34 o 
  -5  11   6     1198.47     1228.03     83.89 o 
  -4  11   6       67.10      123.31     44.95 o 
  -3  11   6     1255.49     1255.92     68.29 o 
  -2  11   6      354.96      334.53     63.61 o 
  -1  11   6      910.53      919.58     75.00 o 
   0  11   6      656.61      632.57     55.16 o 
   1  11   6      117.99       51.65     35.43 o 
   2  11   6       98.27       66.02     45.26 o 
   3  11   6      409.72      444.41     62.04 o 
   4  11   6        5.17       45.21     48.23 o 
   5  11   6      591.01      606.17     72.61 o 
   6  11   6        0.89        0.14     58.01 o 
  -8  12   6      524.53      503.40     98.00 o 
  -7  12   6       58.54        9.94     69.52 o 
  -6  12   6      102.35       84.37     69.80 o 
  -5  12   6       71.60      168.41    148.91 o 
  -4  12   6      311.07      474.22    118.72 o 
  -3  12   6      103.58      154.64     62.23 o 
  -2  12   6       18.33        5.67     39.64 o 
  -1  12   6        3.19       70.53     56.09 o 
   0  12   6     1293.72     1141.18     73.65 o 
   1  12   6      832.31      764.19    100.67 o 
   2  12   6     1182.76     1104.47     98.06 o 
   3  12   6        1.71       -6.60     46.91 o 
   4  12   6      182.77      130.79     51.83 o 
   5  12   6      258.97      383.97     64.71 o 
   6  12   6       57.92       43.30     90.95 o 
  -7  13   6       18.34      169.11     75.37 o 
  -6  13   6      209.06      209.85     69.22 o 
  -5  13   6      251.55      380.33     74.31 o 
  -4  13   6       37.31       20.00     60.80 o 
  -3  13   6     1644.55     1809.71    121.86 o 
  -2  13   6       71.54       98.81     44.06 o 
  -1  13   6      879.64      835.49     78.45 o 
   0  13   6      318.81      301.51     49.17 o 
   1  13   6      184.48      138.98     58.54 o 
   2  13   6      209.86      170.72     60.53 o 
   3  13   6      895.24      712.76     86.23 o 
   4  13   6      895.85      795.08     90.77 o 
   5  13   6      336.68      270.15    111.95 o 
  -7  14   6     1301.91     1570.04    171.70 o 
  -6  14   6      135.88       85.02     68.52 o 
  -5  14   6       63.11      165.12     68.10 o 
  -4  14   6     2023.23     2180.19    138.83 o 
  -3  14   6       29.41      171.37    197.26 o 
  -2  14   6     2611.07     2794.47    165.78 o 
  -1  14   6      597.41      676.56     64.29 o 
   0  14   6        7.57       87.33     45.10 o 
   1  14   6     1939.42     1550.24    113.23 o 
   2  14   6        2.15       60.54    117.46 o 
   3  14   6        1.50      -20.26     73.35 o 
   4  14   6     1731.76     1419.08    126.93 o 
   5  14   6        2.70       21.40     62.32 o 
  -6  15   6      149.41      126.51     76.76 o 
  -5  15   6      276.93      408.07     78.67 o 
  -4  15   6      398.69      541.44     82.43 o 
  -3  15   6      209.98      385.42     76.08 o 
  -2  15   6       93.78      114.63     47.84 o 
  -1  15   6     1447.01     1375.45     84.53 o 
   0  15   6      505.82      488.87     72.32 o 
   1  15   6        1.61      -53.52     66.95 o 
   2  15   6       71.77      168.47     62.34 o 
   3  15   6     1099.44      958.09    137.43 o 
   4  15   6        1.40      -61.69     61.69 o 
  -6  16   6      117.09      168.84     82.41 o 
  -5  16   6      165.85      203.73     78.81 o 
  -4  16   6       33.40      280.77     76.92 o 
  -3  16   6      152.21       87.65    106.21 o 
  -2  16   6      465.50      514.29    103.81 o 
  -1  16   6      240.04      356.14     57.96 o 
   0  16   6      196.63      255.25     66.30 o 
   1  16   6      794.76      501.42     79.54 o 
   2  16   6      285.29      341.24     71.39 o 
   3  16   6      100.49      118.63     69.80 o 
   4  16   6      205.34      142.42     82.14 o 
  -5  17   6       80.11      105.86     86.03 o 
  -4  17   6       63.61      195.46     76.26 o 
  -3  17   6      795.39     1103.85    108.09 o 
  -2  17   6       30.51       86.21     68.29 o 
  -1  17   6      155.52      174.97     53.62 o 
   0  17   6      933.71      960.50     96.67 o 
   1  17   6      106.41      117.43     68.96 o 
   2  17   6     1103.58     1325.52    144.99 o 
   3  17   6      213.42      325.83     99.08 o 
  -4  18   6      517.43      716.27    130.78 o 
  -3  18   6       61.98      124.87     82.78 o 
  -2  18   6      319.98      386.84     81.82 o 
  -1  18   6      487.87      596.46     83.64 o 
   0  18   6      174.69      -16.22     68.82 o 
   1  18   6      357.69      292.15    120.18 o 
   2  18   6      292.07      162.40     71.72 o 
  -1  19   6      146.78      -30.04     91.91 o 
 -10   1   7       39.94        8.52    129.47 o 
  -9   1   7      735.64      742.55    101.82 o 
  -8   1   7       11.21       30.56     61.42 o 
  -7   1   7       30.95      105.26     45.27 o 
  -6   1   7     2158.59     2041.02     80.84 o 
  -5   1   7     1653.35     1806.42     73.96 o 
  -4   1   7     1015.36     1087.40     57.91 o 
  -3   1   7     5237.16     5586.91    146.01 o 
  -2   1   7      274.25      336.06     42.36 o 
  -1   1   7     2806.76     2970.78    117.10 o 
   0   1   7        4.15       11.37     35.01 o 
   1   1   7       20.67       62.24     64.46 o 
   2   1   7     1518.11     1415.81    165.08 o 
   3   1   7     2790.85     2945.50    147.64 o 
   4   1   7       23.24       80.98     60.94 o 
   5   1   7     1794.40     1678.85    130.66 o 
   6   1   7      515.60      414.30     88.94 o 
   7   1   7      454.90      372.31     91.01 o 
   8   1   7      252.01      199.84     89.91 o 
 -10   2   7      108.28      136.83     91.38 o 
  -9   2   7       46.21       81.84    114.87 o 
  -8   2   7      991.99      954.05    110.71 o 
  -7   2   7      427.07      427.42     79.58 o 
  -6   2   7      166.06      166.96     57.87 o 
  -5   2   7      810.35      852.45     68.93 o 
  -4   2   7      258.78      372.17     49.57 o 
  -3   2   7       14.99       70.85     30.28 o 
  -2   2   7        0.76       53.97     21.81 o 
  -1   2   7      849.99      844.58     57.59 o 
   0   2   7      110.46      160.16     43.76 o 
   1   2   7     1211.13     1426.32     90.31 o 
   2   2   7       97.59       99.69     51.17 o 
   3   2   7      298.58      411.16     74.45 o 
   4   2   7     2623.30     2548.74    143.73 o 
   5   2   7       87.12      225.19     72.14 o 
   6   2   7       11.25        7.59     63.75 o 
   7   2   7      307.84      366.50     91.64 o 
   8   2   7       96.70       46.51     87.63 o 
 -10   3   7        7.64      -78.13     78.13 o 
  -9   3   7        9.78      -29.75    161.33 o 
  -8   3   7       65.71      108.44     52.84 o 
  -7   3   7      763.51      764.08     73.02 o 
  -6   3   7      161.09      355.50     54.36 o 
  -5   3   7     1492.06     1546.73    162.36 o 
  -4   3   7       37.96       71.27     49.99 o 
  -3   3   7      774.27      827.10     44.90 o 
  -2   3   7     1797.27     1929.13     64.86 o 
  -1   3   7      574.24      590.51     41.63 o 
   0   3   7     9953.18    10120.11    201.40 o 
   1   3   7      703.08      651.49     95.20 o 
   2   3   7     3289.77     3829.22    153.76 o 
   3   3   7     1100.32      954.66     94.89 o 
   4   3   7      467.78      530.74     82.58 o 
   5   3   7      997.42      796.97    100.24 o 
   6   3   7      424.45      372.19     85.66 o 
   7   3   7      443.40      429.00     94.06 o 
   8   3   7      264.69      433.18    189.43 o 
 -10   4   7      671.54      547.04    114.64 o 
  -9   4   7       70.78       -1.01     79.11 o 
  -8   4   7      789.79     1054.22    211.79 o 
  -7   4   7     3901.66     4038.57    151.75 o 
  -6   4   7     1827.17     1995.30    102.94 o 
  -5   4   7     2136.26     2236.41    106.40 o 
  -4   4   7       44.81      109.45     28.03 o 
  -3   4   7       99.22      124.04     26.98 o 
  -2   4   7     9870.98     9219.14    162.59 o 
  -1   4   7      285.80      335.57     26.23 o 
   0   4   7      236.11      327.52     35.04 o 
   1   4   7     6830.43     6558.11    155.21 o 
   2   4   7      293.04      326.39     47.79 o 
   3   4   7      760.96      784.94     87.99 o 
   4   4   7     1035.50      873.88     93.36 o 
   5   4   7      539.60      530.17     86.57 o 
   6   4   7     1503.47     1399.73    128.45 o 
   7   4   7        6.16      158.50     79.30 o 
  -9   5   7      686.91      561.12     96.85 o 
  -8   5   7        5.95      -16.75     51.11 o 
  -7   5   7      205.91      274.41     56.03 o 
  -6   5   7     3548.81     3531.16    135.09 o 
  -5   5   7     3959.29     4008.16    139.63 o 
  -4   5   7      613.14      628.74     46.03 o 
  -3   5   7      390.90      305.82     34.12 o 
  -2   5   7      171.59      167.44     27.67 o 
  -1   5   7     2867.17     2813.34     68.02 o 
   0   5   7     4623.26     4395.84     94.18 o 
   1   5   7      145.15      180.02     28.88 o 
   2   5   7      181.97      150.86     50.94 o 
   3   5   7      714.67      650.13     63.94 o 
   4   5   7      270.00      281.53     53.88 o 
   5   5   7      487.47      592.36     88.74 o 
   6   5   7     1472.63     1304.31    124.29 o 
   7   5   7      210.32      199.95     81.25 o 
  -9   6   7      129.28      190.18    123.46 o 
  -8   6   7      146.48      156.31     60.71 o 
  -7   6   7        5.27       65.16     49.73 o 
  -6   6   7     5875.56     5993.51    149.57 o 
  -5   6   7      896.92      986.71     59.49 o 
  -4   6   7     5324.39     5549.48    131.08 o 
  -3   6   7       15.71       52.29     26.35 o 
  -2   6   7      138.55      165.74     29.55 o 
  -1   6   7    14447.66    13124.84    182.90 o 
   0   6   7       34.67       60.05     22.78 o 
   1   6   7      564.01      511.71     37.76 o 
   2   6   7     2769.55     2410.03    106.20 o 
   3   6   7       46.23      117.35     43.31 o 
   4   6   7     4031.58     3582.92    137.61 o 
   5   6   7      774.03      764.05     76.13 o 
   6   6   7      288.41      199.09     76.22 o 
   7   6   7     4565.20     3999.69    208.78 o 
  -9   7   7      313.50      579.65     97.24 o 
  -8   7   7       14.82       90.72     56.36 o 
  -7   7   7      655.54      659.17     73.41 o 
  -6   7   7     3035.03     3168.73    112.47 o 
  -5   7   7     3321.83     3492.56    108.93 o 
  -4   7   7      182.03      188.04     36.82 o 
  -3   7   7     5445.76     5370.78    157.27 o 
  -2   7   7     1285.18     1152.02     56.41 o 
  -1   7   7     1644.11     1524.44     62.27 o 
   0   7   7     2725.12     2385.02     67.15 o 
   1   7   7     2387.42     2259.92     68.55 o 
   2   7   7     1201.69     1027.79     60.78 o 
   3   7   7      584.64      622.48     56.00 o 
   4   7   7       61.68       51.03     44.64 o 
   5   7   7      980.40     1015.77     91.52 o 
   6   7   7     1894.56     1471.16    200.83 o 
   7   7   7      228.34      237.14    142.92 o 
  -9   8   7       30.87      -34.36     81.09 o 
  -8   8   7      691.14      776.57    131.44 o 
  -7   8   7       92.95      122.94     55.37 o 
  -6   8   7     1038.20     1166.52     68.25 o 
  -5   8   7     5664.97     5759.82    145.89 o 
  -4   8   7     3382.19     3436.80    103.58 o 
  -3   8   7        2.16       30.57     29.02 o 
  -2   8   7     4872.13     4319.40    157.91 o 
  -1   8   7       40.28       95.47     22.34 o 
   0   8   7      793.14      704.74     47.07 o 
   1   8   7     5191.60     4543.45    117.38 o 
   2   8   7      340.20      330.78     51.74 o 
   3   8   7      313.71      307.31     42.97 o 
   4   8   7      452.27      454.37     64.09 o 
   5   8   7      360.45      401.51     65.62 o 
   6   8   7      105.24       79.26     66.96 o 
   7   8   7       21.57       96.24    134.81 o 
  -9   9   7      176.55       99.27    110.77 o 
  -8   9   7      313.04      428.48     89.15 o 
  -7   9   7      256.85      260.46     80.72 o 
  -6   9   7        7.63       58.78     53.91 o 
  -5   9   7     2422.35     2754.10     99.78 o 
  -4   9   7      972.72      859.39     56.83 o 
  -3   9   7     4683.71     4949.14    124.11 o 
  -2   9   7     1792.14     1641.69     55.01 o 
  -1   9   7       82.59      122.89     29.96 o 
   0   9   7     2097.14     1737.65     68.70 o 
   1   9   7       13.75       79.49     32.55 o 
   2   9   7       13.21       -1.03     63.09 o 
   3   9   7     4477.85     3653.59    144.15 o 
   4   9   7        3.27       14.77     46.38 o 
   5   9   7      370.52      384.38     63.28 o 
   6   9   7      704.25      713.33     78.80 o 
   7   9   7       99.43       20.69     89.07 o 
  -8  10   7       31.92      291.35    149.37 o 
  -7  10   7       43.38      -43.45    103.69 o 
  -6  10   7      327.01      359.95     58.16 o 
  -5  10   7     1031.49     1082.69     75.01 o 
  -4  10   7     3200.97     3465.08    126.96 o 
  -3  10   7      859.40      836.29     65.52 o 
  -2  10   7     2352.16     2108.54     85.62 o 
  -1  10   7     2350.11     1928.49     73.75 o 
   0  10   7      618.05      567.00     45.64 o 
   1  10   7      350.97      307.28     41.92 o 
   2  10   7     1570.48     1405.21     86.48 o 
   3  10   7      290.20      242.09     52.99 o 
   4  10   7     1388.88     1195.09     88.06 o 
   5  10   7      450.62      439.59     66.06 o 
   6  10   7      271.52      254.61     82.66 o 
  -8  11   7      215.04      254.71     89.29 o 
  -7  11   7      239.11      257.34     58.60 o 
  -6  11   7      532.73      796.19     73.32 o 
  -5  11   7      299.79      332.31     52.92 o 
  -4  11   7      994.03     1200.89     76.55 o 
  -3  11   7     3186.64     3349.07    260.99 o 
  -2  11   7      905.97      862.93     59.13 o 
  -1  11   7     1249.84     1235.60     70.04 o 
   0  11   7       74.92       92.49     31.56 o 
   1  11   7       47.03       94.43     37.04 o 
   2  11   7     2443.38     2179.79    123.25 o 
   3  11   7      264.08      260.68     55.63 o 
   4  11   7      658.97      590.01     70.06 o 
   5  11   7      595.09      643.17     73.06 o 
   6  11   7        3.24       20.53     67.48 o 
  -8  12   7       94.07      215.90    113.99 o 
  -7  12   7      101.05      232.64     60.36 o 
  -6  12   7      139.23      233.62     94.55 o 
  -5  12   7     1548.61     1527.35    120.08 o 
  -4  12   7     1131.12     1271.69    133.13 o 
  -3  12   7       14.23       34.28     58.02 o 
  -2  12   7     1485.26     1423.33     76.52 o 
  -1  12   7     1633.05     1366.17    117.10 o 
   0  12   7      585.74      534.19     53.13 o 
   1  12   7      138.80      114.73     55.16 o 
   2  12   7      216.47      215.15     60.62 o 
   3  12   7      177.91      118.64     50.98 o 
   4  12   7      872.66      783.21     75.87 o 
   5  12   7        2.72        8.70     53.64 o 
   6  12   7       28.97      -35.10     96.74 o 
  -7  13   7        5.28       46.81     71.73 o 
  -6  13   7       74.49      153.42    126.93 o 
  -5  13   7      144.26      229.77     67.99 o 
  -4  13   7       10.60       39.12     91.13 o 
  -3  13   7      566.52      541.17     78.43 o 
  -2  13   7      933.88      945.57     65.99 o 
  -1  13   7      170.32      122.62     40.67 o 
   0  13   7     1237.04     1194.76    146.16 o 
   1  13   7      170.51      151.57     64.03 o 
   2  13   7       27.52       83.01     57.39 o 
   3  13   7      940.11      863.25     89.57 o 
   4  13   7      858.43      641.54     86.21 o 
   5  13   7       54.32       59.64     65.68 o 
  -7  14   7      479.01      668.50     93.11 o 
  -6  14   7       11.98      138.67     69.86 o 
  -5  14   7        5.48       45.22     67.59 o 
  -4  14   7      189.24      140.09     78.49 o 
  -3  14   7      695.14      664.37     91.47 o 
  -2  14   7      638.91      681.72    103.85 o 
  -1  14   7       82.41       88.51     43.92 o 
   0  14   7      301.42      314.58     50.59 o 
   1  14   7      713.73      826.87    142.69 o 
   2  14   7       19.37       70.30     56.53 o 
   3  14   7        6.51       72.42     59.82 o 
   4  14   7       10.01      113.62     66.10 o 
   5  14   7      586.73      604.97     83.98 o 
  -6  15   7      172.34      405.16    101.98 o 
  -5  15   7        5.12       14.61     67.04 o 
  -4  15   7      210.74      423.99     82.08 o 
  -3  15   7      961.43      926.92     99.59 o 
  -2  15   7        8.33       15.40     61.35 o 
  -1  15   7     1272.10     1157.68     86.94 o 
   0  15   7      375.66      325.39     68.16 o 
   1  15   7       89.65       88.10     58.43 o 
   2  15   7      206.63      176.74     66.93 o 
   3  15   7      380.67      322.26     75.69 o 
   4  15   7       23.30        0.41     66.02 o 
  -5  16   7      235.17      324.19     85.15 o 
  -4  16   7      275.99      362.70     82.76 o 
  -3  16   7       42.19      164.85     71.90 o 
  -2  16   7       21.82      123.69     92.56 o 
  -1  16   7      312.18      450.34     59.07 o 
   0  16   7        0.83      -72.90     83.04 o 
   1  16   7       55.07        4.61     60.39 o 
   2  16   7        6.84       16.07     66.08 o 
   3  16   7        1.56     -162.21    162.21 o 
  -4  17   7      170.71      217.29    117.31 o 
  -3  17   7       19.26      234.78    120.66 o 
  -2  17   7       84.00      119.49     69.54 o 
  -1  17   7      151.51       77.81     50.42 o 
   0  17   7       11.31       14.10     60.34 o 
   1  17   7      998.66      888.21    177.97 o 
   2  17   7      421.80      392.97    145.14 o 
  -3  18   7        0.01      -55.16    105.65 o 
  -2  18   7      164.76       61.56     78.66 o 
  -1  18   7       70.94       86.72     88.43 o 
   0  18   7       91.80      -17.59     66.75 o 
   1  18   7      106.19       85.50     90.75 o 
 -10   0   8     1097.16     1027.84    195.24 o 
  -9   0   8     1094.54     1078.90    176.76 o 
  -8   0   8      780.38      894.34    160.45 o 
  -7   0   8     3439.37     3089.09    151.06 o 
  -6   0   8      263.09      293.86     59.11 o 
  -5   0   8      613.86      808.90     78.63 o 
  -4   0   8    19251.71    20136.45    443.00 o 
  -3   0   8       33.59       51.99     39.24 o 
  -2   0   8     9980.67    11207.13    381.07 o 
  -1   0   8    16747.51    18663.18    538.65 o 
   0   0   8      377.39      454.85     92.01 o 
   1   0   8    28416.44    31436.25    830.48 o 
   2   0   8     1816.79     2308.39    178.63 o 
   3   0   8      568.04      992.99    138.94 o 
   4   0   8     5388.32     5638.92    309.21 o 
   5   0   8     2250.76     1931.95    202.40 o 
   6   0   8       83.07       25.33     94.78 o 
   7   0   8      846.52      835.57    161.25 o 
 -10   1   8       14.60      -80.64     80.64 o 
  -9   1   8      219.51      107.99     72.32 o 
  -8   1   8     1116.39      868.49    117.49 o 
  -7   1   8       51.30      147.90     37.90 o 
  -6   1   8      619.30      638.28     52.49 o 
  -5   1   8     1847.69     1937.40     79.59 o 
  -4   1   8       36.53       37.11     34.01 o 
  -3   1   8     4404.62     4560.54    134.42 o 
  -2   1   8    11811.56    12728.53    247.97 o 
  -1   1   8     2764.22     2909.33    122.41 o 
   0   1   8      472.80      494.29    117.16 o 
   1   1   8     3596.58     3726.14    150.06 o 
   2   1   8     5748.49     6327.14    240.92 o 
   3   1   8     1491.00     1387.62    111.14 o 
   4   1   8     1021.84      996.25    102.27 o 
   5   1   8        6.28       76.86     62.15 o 
   6   1   8     1280.14      887.85    112.56 o 
   7   1   8      325.89      268.28     91.61 o 
 -10   2   8      959.06      823.52    178.63 o 
  -9   2   8      246.78      158.75     75.34 o 
  -8   2   8       46.39      126.47     50.89 o 
  -7   2   8      107.73       98.30     46.16 o 
  -6   2   8       13.17       61.65     42.17 o 
  -5   2   8     4651.49     4668.72    175.93 o 
  -4   2   8       53.01       87.33     36.18 o 
  -3   2   8      640.17      690.95     58.82 o 
  -2   2   8     6446.09     6809.33    135.20 o 
  -1   2   8     7757.40     8136.62    182.02 o 
   0   2   8       68.61      109.21     43.22 o 
   1   2   8      348.27      325.27     59.84 o 
   2   2   8     5017.16     4960.89    183.50 o 
   3   2   8      903.35      794.02     90.34 o 
   4   2   8      656.90      766.62    134.11 o 
   5   2   8     3497.51     3074.87    348.89 o 
   6   2   8      219.09      244.82     81.53 o 
   7   2   8      101.87       79.08     80.16 o 
 -10   3   8        1.55       25.07     83.82 o 
  -9   3   8       39.96       19.07     84.35 o 
  -8   3   8     1736.05     1711.72    103.58 o 
  -7   3   8      120.90      161.25     50.43 o 
  -6   3   8     1983.25     1849.45    142.68 o 
  -5   3   8     2700.25     2763.40    159.68 o 
  -4   3   8      142.76      208.46     76.53 o 
  -3   3   8     4891.31     4835.14    112.65 o 
  -2   3   8     4426.39     4541.86    106.59 o 
  -1   3   8      409.04      517.98     41.85 o 
   0   3   8     3268.77     3329.83    132.68 o 
   1   3   8      276.58      286.45     59.13 o 
   2   3   8     2210.91     2332.60    124.82 o 
   3   3   8     1579.63     1497.75    224.30 o 
   4   3   8       24.59       96.70     59.74 o 
   5   3   8     1280.08     1137.86    112.79 o 
   6   3   8      947.94      720.74    104.53 o 
   7   3   8       32.45      113.22     81.20 o 
 -10   4   8       75.20      115.21     97.69 o 
  -9   4   8      523.27      498.92     98.31 o 
  -8   4   8       20.13       58.92     53.47 o 
  -7   4   8     1230.86     1183.68     86.18 o 
  -6   4   8        6.60      -30.91     52.86 o 
  -5   4   8       39.31       77.29     44.86 o 
  -4   4   8     2715.96     2432.24    101.89 o 
  -3   4   8      684.98      718.31     46.35 o 
  -2   4   8     1256.49     1188.73     55.53 o 
  -1   4   8     7963.87     7584.49    126.93 o 
   0   4   8      358.44      411.50     33.70 o 
   1   4   8       10.80       50.93     34.38 o 
   2   4   8     1623.49     1730.13    109.09 o 
   3   4   8        2.40       78.32     58.32 o 
   4   4   8      781.06      824.77     95.50 o 
   5   4   8        5.83       83.52     67.50 o 
   6   4   8      300.09      240.99     75.40 o 
   7   4   8     2099.30     1793.74    155.18 o 
  -9   5   8      541.40      612.09    104.63 o 
  -8   5   8       11.07       24.84     55.23 o 
  -7   5   8     1156.23     1064.23     86.58 o 
  -6   5   8       81.26      105.77     47.41 o 
  -5   5   8      248.93      306.56     40.44 o 
  -4   5   8     1117.01     1129.61     59.15 o 
  -3   5   8      434.57      443.73     40.91 o 
  -2   5   8       36.33       27.10     24.82 o 
  -1   5   8     2952.37     2740.60     70.60 o 
   0   5   8      651.49      685.92     40.83 o 
   1   5   8     2778.96     2604.72     96.11 o 
   2   5   8      744.57      787.23     65.91 o 
   3   5   8      303.57      421.44     57.18 o 
   4   5   8      512.86      575.76     83.14 o 
   5   5   8       59.10       11.21     65.09 o 
   6   5   8      243.94      308.73     86.48 o 
   7   5   8        0.12        0.16     77.46 o 
  -9   6   8        3.73       86.98     66.37 o 
  -8   6   8      377.81      467.07     69.09 o 
  -7   6   8      725.49      817.26     81.54 o 
  -6   6   8      301.15      331.21     57.93 o 
  -5   6   8       10.72       69.22     35.21 o 
  -4   6   8     3113.41     3080.03     95.73 o 
  -3   6   8        0.92       20.52     28.21 o 
  -2   6   8      283.70      354.91     37.61 o 
  -1   6   8      596.58      644.78     42.30 o 
   0   6   8      148.50      240.94     43.44 o 
   1   6   8        1.78       -5.99     23.94 o 
   2   6   8      290.49      345.90     56.45 o 
   3   6   8       80.05      133.69     47.66 o 
   4   6   8      235.95      299.21     52.52 o 
   5   6   8      162.40      120.32     83.29 o 
   6   6   8      628.82      647.99     99.44 o 
   7   6   8      506.79      410.74    100.72 o 
  -9   7   8      126.63      151.78     88.47 o 
  -8   7   8      754.42      758.35     79.68 o 
  -7   7   8      435.94      496.89     66.72 o 
  -6   7   8      562.94      610.42     58.67 o 
  -5   7   8      898.69     1024.80     63.57 o 
  -4   7   8      183.49      235.08     38.29 o 
  -3   7   8     3183.35     2943.83     92.39 o 
  -2   7   8       65.85       66.48     29.63 o 
  -1   7   8       10.16        3.34     21.05 o 
   0   7   8     7817.84     7034.57    129.31 o 
   1   7   8       30.07       64.74     26.46 o 
   2   7   8        6.46       22.07     34.84 o 
   3   7   8     1841.51     1770.24     83.78 o 
   4   7   8       62.84       96.05     45.93 o 
   5   7   8      946.38      892.24    100.24 o 
   6   7   8       23.25       24.73    106.21 o 
   7   7   8       55.09       88.18    134.01 o 
  -9   8   8       21.02      -45.06     88.53 o 
  -8   8   8      131.41      124.86     73.65 o 
  -7   8   8      544.55      711.95    105.43 o 
  -6   8   8      748.11      832.39     61.19 o 
  -5   8   8      914.62      994.05     63.86 o 
  -4   8   8       55.83       49.22     35.12 o 
  -3   8   8      347.38      279.11     41.58 o 
  -2   8   8       74.93      110.78     23.34 o 
  -1   8   8      548.58      528.94     35.48 o 
   0   8   8       21.17       16.50     24.49 o 
   1   8   8      466.24      433.02     39.09 o 
   2   8   8       73.94      101.96     35.35 o 
   3   8   8      379.66      369.87     47.74 o 
   4   8   8      229.99      252.53     54.76 o 
   5   8   8        6.19       86.39     52.53 o 
   6   8   8      516.57      567.26    109.51 o 
  -9   9   8      173.92      233.86     88.67 o 
  -8   9   8      421.57      417.50    116.91 o 
  -7   9   8       96.56       67.69     66.94 o 
  -6   9   8       10.44      -43.56     46.29 o 
  -5   9   8      521.77      635.71     54.12 o 
  -4   9   8      198.08      132.86     38.14 o 
  -3   9   8      146.47      166.45     34.79 o 
  -2   9   8        5.61       -3.94     29.74 o 
  -1   9   8      296.39      294.21     34.76 o 
   0   9   8      567.50      589.21     47.17 o 
   1   9   8       12.11       19.02     31.23 o 
   2   9   8       59.96       58.59     42.21 o 
   3   9   8      351.83      359.46     55.60 o 
   4   9   8        0.87       50.05     47.94 o 
   5   9   8      491.15      646.17     75.48 o 
   6   9   8       26.13       55.20     58.32 o 
  -8  10   8      428.91      396.87    110.39 o 
  -7  10   8       73.06      129.25     80.10 o 
  -6  10   8        9.87       -8.20     51.56 o 
  -5  10   8      173.75      241.50     54.71 o 
  -4  10   8      189.65      176.81     46.68 o 
  -3  10   8      127.38      110.65     42.04 o 
  -2  10   8      315.31      266.40     51.40 o 
  -1  10   8      409.50      371.66     38.70 o 
   0  10   8      483.28      378.63     42.18 o 
   1  10   8      243.64      271.28     39.92 o 
   2  10   8     1011.01     1022.29     77.80 o 
   3  10   8      588.84      534.52     63.71 o 
   4  10   8        1.35      -16.61     47.44 o 
   5  10   8      642.69      636.80     79.56 o 
   6  10   8      298.71      244.18     70.00 o 
  -8  11   8       26.29       51.67     81.56 o 
  -7  11   8      115.09       91.68     78.38 o 
  -6  11   8        6.13       -4.96     50.39 o 
  -5  11   8       19.15       57.74     49.21 o 
  -4  11   8       14.94      102.28     59.21 o 
  -3  11   8      148.42      270.00     62.60 o 
  -2  11   8        7.74        7.91     32.17 o 
  -1  11   8      607.30      530.52     50.30 o 
   0  11   8       94.36       75.51     37.73 o 
   1  11   8      821.86      691.49     62.26 o 
   2  11   8       33.02       29.91     45.06 o 
   3  11   8      128.00      165.07     49.65 o 
   4  11   8      227.26      206.16     55.32 o 
   5  11   8       26.68       10.41     55.24 o 
  -8  12   8       16.57       -5.26     81.35 o 
  -7  12   8     1140.22     1334.18    179.33 o 
  -6  12   8      892.69      887.83     97.03 o 
  -5  12   8      597.01      739.80    110.56 o 
  -4  12   8     2068.66     2136.31    242.23 o 
  -3  12   8      228.12      291.87     67.75 o 
  -2  12   8      326.94      331.25     44.68 o 
  -1  12   8     1039.67      973.37     64.64 o 
   0  12   8       64.43       98.97     39.50 o 
   1  12   8     2232.38     1903.15    114.23 o 
   2  12   8     1662.20     1416.57     90.13 o 
   3  12   8        7.77       84.92     49.76 o 
   4  12   8     1081.29     1056.06     85.46 o 
   5  12   8       11.59       51.94     67.83 o 
  -7  13   8      169.51        5.99    116.73 o 
  -6  13   8      306.55      440.37    126.81 o 
  -5  13   8      690.66      910.55    154.05 o 
  -4  13   8        6.00       82.17     99.79 o 
  -3  13   8      460.44      444.60     78.10 o 
  -2  13   8     1494.58     1436.64    123.58 o 
  -1  13   8     1755.34     1565.74     83.29 o 
   0  13   8      329.66      319.28     50.65 o 
   1  13   8      874.81      788.99     85.54 o 
   2  13   8     1630.27     1515.93    141.11 o 
   3  13   8      765.21      591.17     80.40 o 
   4  13   8        8.63       36.64     59.77 o 
   5  13   8        7.29       80.51     65.42 o 
  -7  14   8      194.33      314.82     86.30 o 
  -6  14   8        8.30       19.63     68.74 o 
  -5  14   8      300.42      416.40     85.17 o 
  -4  14   8      169.93      317.21     73.55 o 
  -3  14   8      166.94      169.32     66.74 o 
  -2  14   8      142.61      118.45    164.00 o 
  -1  14   8      186.20      240.45     47.90 o 
   0  14   8       63.38      190.78     51.28 o 
   1  14   8      261.99      170.65     64.59 o 
   2  14   8      213.93      168.69     63.16 o 
   3  14   8        3.89      -57.18     57.18 o 
   4  14   8      326.85      356.51     94.17 o 
  -6  15   8      121.55      222.76     81.92 o 
  -5  15   8      104.54      169.54    135.39 o 
  -4  15   8        6.17      114.50     68.52 o 
  -3  15   8      904.21     1073.64    103.94 o 
  -2  15   8      582.72      462.38     75.00 o 
  -1  15   8       20.40       94.80     45.34 o 
   0  15   8     1438.08     1407.49    179.61 o 
   1  15   8       21.70       53.47     59.65 o 
   2  15   8       83.14       75.34    104.95 o 
   3  15   8      123.96      144.89     70.52 o 
  -5  16   8      258.43      262.07     85.18 o 
  -4  16   8      795.17      850.55    178.75 o 
  -3  16   8      528.49      525.43    150.80 o 
  -2  16   8       84.50      126.32     74.76 o 
  -1  16   8     1136.43     1077.66     77.97 o 
   0  16   8       27.01       39.14     57.43 o 
   1  16   8      763.70      731.14     89.96 o 
   2  16   8      205.15      182.27     74.56 o 
   3  16   8      136.77       33.25     68.21 o 
  -4  17   8       39.71      111.24     81.33 o 
  -3  17   8        3.31       91.87     77.28 o 
  -2  17   8      367.84      371.48     78.67 o 
  -1  17   8      262.58      332.93     95.73 o 
   0  17   8       87.61      169.11     65.35 o 
   1  17   8      522.38      466.72     82.77 o 
   2  17   8       11.88       15.05     70.65 o 
  -2  18   8       56.75       96.26     75.27 o 
  -1  18   8      298.99      263.63    103.34 o 
   0  18   8        1.37      -63.45     63.45 o 
 -10   1   9       15.98        2.98     83.46 o 
  -9   1   9       35.79      -40.67     69.27 o 
  -8   1   9      169.33       93.35     64.20 o 
  -7   1   9       19.60       26.90     46.21 o 
  -6   1   9      928.86      926.81     63.19 o 
  -5   1   9      590.13      722.64     55.50 o 
  -4   1   9       36.12       99.33     38.22 o 
  -3   1   9     1170.52     1138.46     73.29 o 
  -2   1   9      793.74      685.41     68.08 o 
  -1   1   9      347.23      402.43     62.87 o 
   0   1   9     2381.33     2452.72    123.01 o 
   1   1   9      293.68      305.40     64.78 o 
   2   1   9      868.28      855.74     90.50 o 
   3   1   9      317.99      391.74     73.60 o 
   4   1   9      203.48      271.85     88.96 o 
   5   1   9      294.51      184.68     89.41 o 
   6   1   9     1219.16      954.23    116.67 o 
   7   1   9      178.37      189.87     87.33 o 
 -10   2   9      181.29      246.50     99.42 o 
  -9   2   9       52.55       10.45     73.85 o 
  -8   2   9       84.39      104.41     51.58 o 
  -7   2   9      170.65      166.10     51.96 o 
  -6   2   9        1.61       80.61     43.24 o 
  -5   2   9      660.54      732.74     67.76 o 
  -4   2   9     4055.33     4167.74    138.37 o 
  -3   2   9     1583.20     1555.41    121.95 o 
  -2   2   9      221.83      205.20     31.35 o 
  -1   2   9       58.92      143.32     46.57 o 
   0   2   9      146.45      152.10     52.56 o 
   1   2   9      350.64      380.02     66.53 o 
   2   2   9        0.97       20.05     50.75 o 
   3   2   9      874.16      888.69    146.77 o 
   4   2   9       37.78       27.94     59.25 o 
   5   2   9       78.15       51.37     90.62 o 
   6   2   9      480.16      368.78     87.80 o 
   7   2   9      170.18       44.57     82.33 o 
 -10   3   9       70.43      142.35    121.49 o 
  -9   3   9      419.77      438.56     94.66 o 
  -8   3   9      316.51      387.25     64.54 o 
  -7   3   9       81.26       43.40     49.95 o 
  -6   3   9      802.03      876.43    128.71 o 
  -5   3   9      364.37      375.11     54.37 o 
  -4   3   9       97.45      118.18     43.01 o 
  -3   3   9     5032.29     4954.62    146.55 o 
  -2   3   9      233.26      242.38     33.06 o 
  -1   3   9      157.08      213.75     34.22 o 
   0   3   9     4134.08     4394.86    162.76 o 
   1   3   9       61.02      225.74     61.91 o 
   2   3   9        5.54       52.16     51.12 o 
   3   3   9       64.19       95.59     69.27 o 
   4   3   9      119.73      162.20     64.30 o 
   5   3   9      882.31      801.01    105.00 o 
   6   3   9      129.66       76.79     70.84 o 
   7   3   9       19.47      -76.72     76.72 o 
  -9   4   9      288.10      399.41     88.42 o 
  -8   4   9        0.84      -23.40     55.75 o 
  -7   4   9        5.97       39.32     54.41 o 
  -6   4   9      426.34      436.51     62.24 o 
  -5   4   9       82.70       89.83     41.32 o 
  -4   4   9      173.43      165.63     44.83 o 
  -3   4   9      989.33      962.58     54.50 o 
  -2   4   9       43.62       44.07     26.14 o 
  -1   4   9     6713.17     6503.74    140.40 o 
   0   4   9      431.16      483.51     65.02 o 
   1   4   9      207.14      220.50     79.69 o 
   2   4   9     2865.19     2592.92    136.44 o 
   3   4   9      433.68      482.84     89.24 o 
   4   4   9      290.96      315.91     96.14 o 
   5   4   9      686.25      671.76    154.35 o 
   6   4   9      440.42      454.55    150.47 o 
   7   4   9     1048.60      798.22    114.89 o 
  -9   5   9        1.05       74.83     69.00 o 
  -8   5   9      144.97      213.04    111.22 o 
  -7   5   9       38.18       71.23     52.10 o 
  -6   5   9      995.00     1055.65     83.70 o 
  -5   5   9      709.86      765.04     73.95 o 
  -4   5   9      873.63      909.00     54.26 o 
  -3   5   9      860.81      807.52     51.84 o 
  -2   5   9     5196.91     4769.58    117.71 o 
  -1   5   9      785.31      774.50     40.51 o 
   0   5   9     7764.64     7473.76    137.35 o 
   1   5   9      984.15      963.25     67.17 o 
   2   5   9       11.99       49.55     52.41 o 
   3   5   9     1003.41     1134.76     99.53 o 
   4   5   9      241.43      221.23     67.68 o 
   5   5   9      256.74      295.96     75.92 o 
   6   5   9     2945.16     2429.72    164.40 o 
   7   5   9      181.62      262.66     97.15 o 
  -9   6   9      388.44      275.32     97.13 o 
  -8   6   9       86.69       98.65     59.13 o 
  -7   6   9     3008.07     2969.46    134.15 o 
  -6   6   9      208.56      233.63     54.86 o 
  -5   6   9      619.48      640.60     52.91 o 
  -4   6   9     2259.08     2139.91     80.76 o 
  -3   6   9       33.59       56.35     31.79 o 
  -2   6   9     5936.65     5345.08    127.87 o 
  -1   6   9     7950.48     7802.73    137.06 o 
   0   6   9      270.39      328.82     33.33 o 
   1   6   9    12405.95    11837.14    316.01 o 
   2   6   9        9.97       27.74     50.79 o 
   3   6   9       34.82      119.64     43.68 o 
   4   6   9      446.93      460.24     82.40 o 
   5   6   9      256.07      222.29     70.51 o 
   6   6   9      136.24       80.86     90.47 o 
  -9   7   9      115.32      109.78     69.13 o 
  -8   7   9      657.53      633.19     88.13 o 
  -7   7   9       17.66        7.25     51.39 o 
  -6   7   9     1657.83     1498.82     95.25 o 
  -5   7   9      359.16      485.84     48.94 o 
  -4   7   9      365.27      377.67     45.90 o 
  -3   7   9     2036.67     1943.16     76.77 o 
  -2   7   9     4980.05     4521.58    117.82 o 
  -1   7   9      166.27      230.52     28.98 o 
   0   7   9     7732.50     7745.65    142.26 o 
   1   7   9      421.20      368.33     37.65 o 
   2   7   9       84.99       89.30     35.79 o 
   3   7   9     1396.15     1286.93     75.28 o 
   4   7   9       42.82       98.03     45.93 o 
   5   7   9       89.42       91.10     98.96 o 
   6   7   9     1178.51      932.71    180.79 o 
  -9   8   9      314.78      338.91     93.79 o 
  -8   8   9      226.40      226.57     85.15 o 
  -7   8   9      145.23       68.95     58.86 o 
  -6   8   9      571.32      666.31     70.53 o 
  -5   8   9      873.73      964.89     63.25 o 
  -4   8   9     1320.87     1426.85     70.13 o 
  -3   8   9     1143.84     1040.48     61.83 o 
  -2   8   9      130.71      112.69     25.25 o 
  -1   8   9     9857.60     8894.31    223.44 o 
   0   8   9     1440.74     1299.22     55.40 o 
   1   8   9       69.53       80.21     29.12 o 
   2   8   9     1500.61     1326.95     69.55 o 
   3   8   9      480.69      460.70     61.65 o 
   4   8   9      910.81      998.58     85.50 o 
   5   8   9     2228.34     2209.94    310.54 o 
   6   8   9       16.32       78.70     86.03 o 
  -9   9   9      271.05      312.13    129.98 o 
  -8   9   9     1313.67     1547.63    130.09 o 
  -7   9   9       10.54       -5.29    101.68 o 
  -6   9   9      655.31      768.23     95.71 o 
  -5   9   9      336.60      422.90     48.30 o 
  -4   9   9      755.69      791.87     56.95 o 
  -3   9   9     6581.65     6024.56    145.28 o 
  -2   9   9      317.65      269.50     34.71 o 
  -1   9   9      165.23      198.38     29.00 o 
   0   9   9     3345.62     2989.75     83.58 o 
   1   9   9       16.40       89.27     33.07 o 
   2   9   9       26.58       87.72     42.62 o 
   3   9   9      350.30      305.13     58.77 o 
   4   9   9      490.92      492.72     65.51 o 
   5   9   9      772.79      670.81     78.39 o 
   6   9   9        7.97       88.92     79.67 o 
  -8  10   9       19.98      -10.48     84.98 o 
  -7  10   9     1287.65     1437.98    126.63 o 
  -6  10   9       74.15       76.33     87.23 o 
  -5  10   9       37.74       37.32     47.52 o 
  -4  10   9     1927.87     2119.50    154.84 o 
  -3  10   9      274.30      265.02     39.53 o 
  -2  10   9     2337.69     2022.36     72.86 o 
  -1  10   9      630.41      543.88     44.75 o 
   0  10   9      117.80      174.32     36.65 o 
   1  10   9      749.86      770.18     63.67 o 
   2  10   9      508.76      478.74     59.92 o 
   3  10   9       33.31       11.79     44.94 o 
   4  10   9      551.58      635.96     68.49 o 
   5  10   9      302.82      257.42     73.10 o 
  -8  11   9       12.99       26.63     79.95 o 
  -7  11   9       45.05      171.35     77.69 o 
  -6  11   9       10.49      -17.39     52.20 o 
  -5  11   9     1122.88     1156.95     83.88 o 
  -4  11   9        2.11       -5.13     54.85 o 
  -3  11   9      263.17      356.14    134.01 o 
  -2  11   9     4884.62     4361.48    190.19 o 
  -1  11   9      326.41      338.79     82.50 o 
   0  11   9       85.22       61.99     39.93 o 
   1  11   9      590.94      557.72     59.56 o 
   2  11   9       59.48       21.36     43.58 o 
   3  11   9     2285.99     2045.50    173.33 o 
   4  11   9      319.20      248.48     58.49 o 
   5  11   9      212.13      276.44     65.09 o 
  -7  12   9      372.14      245.81    115.47 o 
  -6  12   9      173.16      484.68    188.52 o 
  -5  12   9        6.55      -10.23     61.31 o 
  -4  12   9      155.38      133.42     65.77 o 
  -3  12   9      549.86      702.61     82.12 o 
  -2  12   9      135.21       59.57    145.34 o 
  -1  12   9      238.62      317.14     45.93 o 
   0  12   9        9.94       28.71     60.44 o 
   1  12   9      182.47      128.64     50.36 o 
   2  12   9     1502.73     1278.12    115.90 o 
   3  12   9       39.93       24.98     46.12 o 
   4  12   9       65.81       51.49     53.64 o 
   5  12   9      339.31      329.05     76.54 o 
  -7  13   9      109.49      133.00    121.17 o 
  -6  13   9      388.33      731.85     93.19 o 
  -5  13   9        4.02      -89.80     94.12 o 
  -4  13   9      170.21       27.52    140.78 o 
  -3  13   9     1727.79     1793.99    121.72 o 
  -2  13   9       44.22        1.60     54.42 o 
  -1  13   9      269.34      207.22     45.91 o 
   0  13   9     1774.06     1561.44    125.51 o 
   1  13   9      185.30       99.56    120.94 o 
   2  13   9     1204.47      974.81     97.65 o 
   3  13   9       96.12       82.36     82.49 o 
   4  13   9       24.56       -1.84     60.40 o 
  -6  14   9      270.55      257.00     80.44 o 
  -5  14   9       32.06       -9.96     68.47 o 
  -4  14   9      142.38      191.24    180.06 o 
  -3  14   9        1.80       78.16     67.66 o 
  -2  14   9       12.32      -11.65     94.02 o 
  -1  14   9     1750.86     1730.40     87.50 o 
   0  14   9        0.47       -0.48     51.21 o 
   1  14   9      241.39      336.41     65.52 o 
   2  14   9      924.86      849.83     88.67 o 
   3  14   9      209.58       47.07     62.85 o 
   4  14   9        0.67      -34.68    142.87 o 
  -6  15   9      210.35      225.70    104.77 o 
  -5  15   9       50.23       25.47     78.07 o 
  -4  15   9        4.30       75.46     68.51 o 
  -3  15   9      183.29      264.21     72.98 o 
  -2  15   9      131.31      133.95     65.31 o 
  -1  15   9       63.07       20.84     59.30 o 
   0  15   9      422.59      451.05     68.11 o 
   1  15   9      303.45      193.68     66.14 o 
   2  15   9        5.94       10.93     81.38 o 
   3  15   9      165.69      135.00     67.75 o 
  -5  16   9       11.49      122.99    111.14 o 
  -4  16   9      120.36      166.44    104.50 o 
  -3  16   9        5.42      -18.10    184.92 o 
  -2  16   9       81.04      132.20     69.74 o 
  -1  16   9        0.69       57.61     81.28 o 
   0  16   9      265.23      203.71     62.94 o 
   1  16   9      278.65      295.90    173.56 o 
   2  16   9       61.12      -81.27    115.20 o 
  -4  17   9       12.43      164.98    103.14 o 
  -3  17   9        0.21     -125.19    125.19 o 
  -2  17   9       25.99      104.72     84.23 o 
  -1  17   9      377.98      413.96    107.67 o 
   0  17   9       54.59       43.74     69.77 o 
   1  17   9       58.80       10.92     85.56 o 
 -10   0  10     1354.73     1598.26    225.66 o 
  -9   0  10      178.20      246.61    118.50 o 
  -8   0  10      856.54      843.17    150.93 o 
  -7   0  10       44.22      103.89     64.84 o 
  -6   0  10        9.14       31.82     46.54 o 
  -5   0  10     1709.83     1734.37    156.32 o 
  -4   0  10     3170.88     3552.12    223.40 o 
  -3   0  10        8.51      -48.60     50.06 o 
  -2   0  10      145.46      284.13     82.84 o 
  -1   0  10       17.43       28.96     61.89 o 
   0   0  10     4381.91     4899.69    257.59 o 
   1   0  10     3188.55     3336.78    221.28 o 
   2   0  10     2285.02     2640.81    200.18 o 
   3   0  10      234.64      475.75    118.14 o 
   4   0  10       18.02       83.80     87.58 o 
   5   0  10       34.26      -65.62     92.26 o 
   6   0  10      206.07      345.82    126.35 o 
   7   0  10        3.97       16.47    106.41 o 
 -10   1  10      416.09      393.29    101.31 o 
  -9   1  10      317.14      347.20    104.80 o 
  -8   1  10     1467.86     1436.72     94.92 o 
  -7   1  10        7.64       14.80     39.61 o 
  -6   1  10       38.57       88.16     42.11 o 
  -5   1  10     7154.40     7414.09    281.37 o 
  -4   1  10       44.45       77.14     39.91 o 
  -3   1  10      432.69      490.04     57.08 o 
  -2   1  10     1297.94     1112.81     71.62 o 
  -1   1  10       29.41       50.51     40.84 o 
   0   1  10    10333.54    11346.08    367.68 o 
   1   1  10     6697.15     6867.08    227.50 o 
   2   1  10       66.41       85.24     47.66 o 
   3   1  10     6350.92     6521.57    239.67 o 
   4   1  10       42.44       41.72     55.54 o 
   5   1  10       95.27      113.93     74.40 o 
   6   1  10      163.72      100.05     81.68 o 
 -10   2  10       57.17      118.98     92.20 o 
  -9   2  10     1715.26     1660.24    148.25 o 
  -8   2  10       11.42        1.76     48.71 o 
  -7   2  10      519.22      599.58     69.58 o 
  -6   2  10     2456.53     2317.81    111.49 o 
  -5   2  10      580.58      610.90     63.37 o 
  -4   2  10     7384.33     6784.74    186.35 o 
  -3   2  10     1254.70     1141.48     77.42 o 
  -2   2  10      426.02      457.03     46.24 o 
  -1   2  10     6568.14     6523.49    207.87 o 
   0   2  10      220.95      262.72     61.10 o 
   1   2  10     4906.76     5236.40    195.59 o 
   2   2  10    10604.45    10998.85    312.96 o 
   3   2  10      178.41      302.10     67.37 o 
   4   2  10     3230.19     3179.99    172.47 o 
   5   2  10      201.80      220.82    144.03 o 
   6   2  10      619.61      606.68    103.47 o 
  -9   3  10      413.38      544.51    106.49 o 
  -8   3  10       31.23       58.94     53.85 o 
  -7   3  10      399.04      353.17    101.53 o 
  -6   3  10     1794.14     1906.76    181.36 o 
  -5   3  10       17.01      128.84     44.60 o 
  -4   3  10     1304.52     1311.15     82.76 o 
  -3   3  10     1613.58     1575.48     65.91 o 
  -2   3  10      809.16      802.85     55.84 o 
  -1   3  10       58.66       69.24     35.67 o 
   0   3  10      151.13      120.89     58.92 o 
   1   3  10     5474.27     5740.90    265.02 o 
   2   3  10      200.37      295.34     65.46 o 
   3   3  10      671.78      637.13     89.42 o 
   4   3  10      910.82     1155.49    114.69 o 
   5   3  10       17.32       -1.45     61.92 o 
   6   3  10       69.25       43.98     76.74 o 
  -9   4  10       43.59       68.19     79.46 o 
  -8   4  10        6.00      -11.43     53.06 o 
  -7   4  10     1966.11     2003.64    134.26 o 
  -6   4  10      811.71      836.09     75.83 o 
  -5   4  10        9.42       65.56     72.46 o 
  -4   4  10       42.65       20.45     37.64 o 
  -3   4  10     2314.78     2227.18     96.54 o 
  -2   4  10     1305.83     1433.35     67.72 o 
  -1   4  10      739.18      676.36     51.79 o 
   0   4  10     1269.92     1326.61     99.15 o 
   1   4  10       51.88       50.19     52.54 o 
   2   4  10       11.02       97.30     49.11 o 
   3   4  10      210.14      288.54     71.63 o 
   4   4  10       83.13       54.31     59.01 o 
   5   4  10      546.59      670.93     98.63 o 
   6   4  10      266.79      238.68     85.98 o 
  -9   5  10       85.01      164.51     66.45 o 
  -8   5  10     2073.30     2028.31    130.24 o 
  -7   5  10      758.48      727.71     75.54 o 
  -6   5  10     2038.02     2000.52    183.47 o 
  -5   5  10     1257.38     1223.03    102.13 o 
  -4   5  10       39.88       78.74     31.41 o 
  -3   5  10     1191.31     1158.16     62.54 o 
  -2   5  10     3711.24     3407.28    101.06 o 
  -1   5  10      853.56      841.29     55.23 o 
   0   5  10     6718.58     6399.72    337.15 o 
   1   5  10      108.29       81.18     55.04 o 
   2   5  10      566.41      623.22     78.01 o 
   3   5  10     2157.03     2094.10    134.21 o 
   4   5  10      146.20      139.81     62.75 o 
   5   5  10      112.27       50.95     68.61 o 
   6   5  10      772.99      714.58    109.35 o 
  -9   6  10       16.75       96.74     66.71 o 
  -8   6  10       55.53      -26.74     55.56 o 
  -7   6  10      304.31      316.77     54.01 o 
  -6   6  10       40.37       92.56     49.04 o 
  -5   6  10       22.27       26.25     39.61 o 
  -4   6  10       27.77       78.42     33.12 o 
  -3   6  10      353.56      314.29     39.71 o 
  -2   6  10     1037.07     1007.02     59.47 o 
  -1   6  10     2178.85     2131.16     68.19 o 
   0   6  10     1318.59     1264.51     55.84 o 
   1   6  10        0.65       17.22     31.50 o 
   2   6  10        2.36       59.62     49.22 o 
   3   6  10      151.79      110.93     59.20 o 
   4   6  10      158.25      228.37     71.05 o 
   5   6  10      205.81      173.59     76.61 o 
   6   6  10        7.16      -73.14     73.14 o 
  -9   7  10      316.24      150.82     69.22 o 
  -8   7  10       27.20      -23.65     56.16 o 
  -7   7  10      155.92      157.68     58.75 o 
  -6   7  10      385.72      458.10     67.49 o 
  -5   7  10     2486.80     2677.89     95.85 o 
  -4   7  10      594.83      543.59     55.90 o 
  -3   7  10      967.30      985.52     60.86 o 
  -2   7  10       53.93      153.97     34.46 o 
  -1   7  10        1.46      -24.01     24.01 o 
   0   7  10       11.77       61.50     26.10 o 
   1   7  10      347.23      381.52     42.85 o 
   2   7  10       77.79      203.54     40.15 o 
   3   7  10      456.02      529.31     81.91 o 
   4   7  10      576.38      515.99     80.32 o 
   5   7  10       19.18       55.04    111.90 o 
   6   7  10      353.64      134.91    132.45 o 
  -9   8  10       41.35       61.94    105.68 o 
  -8   8  10       10.90      -28.03     84.53 o 
  -7   8  10       10.37       40.28     55.47 o 
  -6   8  10       84.80      101.71     52.38 o 
  -5   8  10      117.85      111.06     37.20 o 
  -4   8  10      109.29      238.79     40.30 o 
  -3   8  10      136.72      159.35     37.40 o 
  -2   8  10       99.96      136.18     35.14 o 
  -1   8  10     1547.25     1531.04     58.51 o 
   0   8  10        0.66       20.58     27.09 o 
   1   8  10       74.39      133.74     34.22 o 
   2   8  10      238.30      204.17     38.77 o 
   3   8  10        0.32       55.45     46.83 o 
   4   8  10       29.52       48.62     68.15 o 
   5   8  10       73.52       82.00    113.13 o 
   6   8  10        3.41       -2.47    136.42 o 
  -8   9  10        4.59       42.83    104.42 o 
  -7   9  10      378.29      506.92    148.38 o 
  -6   9  10       66.06       56.56     65.75 o 
  -5   9  10     1300.58     1259.41     69.94 o 
  -4   9  10      446.24      461.25     45.83 o 
  -3   9  10      443.82      490.12     47.46 o 
  -2   9  10     1071.11     1079.15     63.20 o 
  -1   9  10        3.25        5.14     26.41 o 
   0   9  10      705.84      599.54     42.85 o 
   1   9  10      439.62      404.60     45.55 o 
   2   9  10       34.26       64.30     44.02 o 
   3   9  10      138.85      298.67     86.06 o 
   4   9  10      369.40      385.53     62.85 o 
   5   9  10        1.50      103.02     80.58 o 
  -8  10  10       11.20       58.48     79.22 o 
  -7  10  10        4.35      105.95     96.44 o 
  -6  10  10       68.51      128.58    217.15 o 
  -5  10  10      117.20      163.33     91.34 o 
  -4  10  10     1361.13     1481.10     83.37 o 
  -3  10  10        3.45      -13.89     34.25 o 
  -2  10  10       56.49       94.84     43.06 o 
  -1  10  10     1106.99      974.38     56.47 o 
   0  10  10       40.14      115.21     35.91 o 
   1  10  10      101.38       88.10     55.27 o 
   2  10  10      364.86      417.86     55.39 o 
   3  10  10       53.03       35.32     45.06 o 
   4  10  10      622.71      596.65     71.63 o 
   5  10  10       44.06       79.12     57.27 o 
  -8  11  10      148.88      209.58     86.16 o 
  -7  11  10      307.45      426.12     86.15 o 
  -6  11  10       36.61      118.53    109.00 o 
  -5  11  10      599.66      763.24     70.75 o 
  -4  11  10      438.25      496.42    131.56 o 
  -3  11  10      235.26      326.39     66.95 o 
  -2  11  10      308.97      361.97     68.41 o 
  -1  11  10       72.91       50.06     32.68 o 
   0  11  10      177.89      200.23     40.42 o 
   1  11  10     1024.76     1011.80     72.43 o 
   2  11  10     1304.72     1175.49     82.61 o 
   3  11  10     1201.77     1069.78    109.03 o 
   4  11  10      625.60      577.47     69.79 o 
   5  11  10      167.64      251.09    107.61 o 
  -7  12  10      215.06      248.98    131.54 o 
  -6  12  10        2.67      -85.96    103.54 o 
  -5  12  10      403.34      494.16    120.71 o 
  -4  12  10       79.35      112.31     61.73 o 
  -3  12  10      124.03      252.72     66.12 o 
  -2  12  10      805.71      791.31     87.58 o 
  -1  12  10        3.63      -35.73     35.73 o 
   0  12  10     1163.06     1037.82     68.98 o 
   1  12  10       64.36       15.44     63.70 o 
   2  12  10      104.82       65.40     46.66 o 
   3  12  10        0.41       31.88     48.04 o 
   4  12  10       12.37      -24.50     53.17 o 
  -7  13  10       69.81      193.73    129.52 o 
  -6  13  10       22.13       83.93     73.05 o 
  -5  13  10      242.55      334.36     77.77 o 
  -4  13  10      452.05      369.53     82.34 o 
  -3  13  10      194.24      298.70     70.43 o 
  -2  13  10      618.55      649.36     84.34 o 
  -1  13  10      225.76      181.64     59.90 o 
   0  13  10      159.90      210.20     54.64 o 
   1  13  10       46.72      153.01     53.10 o 
   2  13  10        0.16      -11.56     54.94 o 
   3  13  10      976.87      944.05    105.60 o 
   4  13  10       53.46       78.34     90.92 o 
  -6  14  10      556.97     1262.01    150.93 o 
  -5  14  10       54.97       12.00     71.00 o 
  -4  14  10     1427.57     1682.50    123.20 o 
  -3  14  10      385.28      429.81     96.69 o 
  -2  14  10       76.96       71.52     62.05 o 
  -1  14  10     1528.13     1529.92    298.56 o 
   0  14  10      392.10      296.89     63.93 o 
   1  14  10      818.46      813.35    136.27 o 
   2  14  10     1614.59     1514.40    120.01 o 
   3  14  10        5.89       30.08     60.13 o 
  -5  15  10      154.77      107.72    110.11 o 
  -4  15  10       37.21      106.89    121.64 o 
  -3  15  10      313.57      419.88     77.00 o 
  -2  15  10      802.41      596.87    101.80 o 
  -1  15  10      211.32      266.19     86.01 o 
   0  15  10       28.52       81.27     57.63 o 
   1  15  10      463.80      392.92     73.82 o 
   2  15  10      174.59      316.43     73.28 o 
  -4  16  10      215.05      667.68    171.25 o 
  -3  16  10        2.89       15.39    100.47 o 
  -2  16  10       13.30       59.82     69.79 o 
  -1  16  10      274.36      139.70     86.27 o 
   0  16  10      195.26       67.02     64.13 o 
   1  16  10       34.71      -83.05     96.59 o 
  -3  17  10      380.76      371.45    103.19 o 
  -2  17  10     1003.04     1039.06    108.35 o 
  -1  17  10      161.76      182.96     92.46 o 
  -9   1  11        3.14      -60.71     72.53 o 
  -8   1  11      590.03      752.57     73.58 o 
  -7   1  11       53.80       82.47     57.33 o 
  -6   1  11        2.57       81.59     44.93 o 
  -5   1  11     1328.62     1255.98    111.11 o 
  -4   1  11      459.04      525.79     58.75 o 
  -3   1  11     1981.85     1824.62    109.50 o 
  -2   1  11      625.98      670.20     77.23 o 
  -1   1  11        3.83       -2.29     44.50 o 
   0   1  11     1585.54     1797.15    112.28 o 
   1   1  11      130.58      177.28     54.17 o 
   2   1  11        3.13       35.94     54.19 o 
   3   1  11      342.10      395.11     78.97 o 
   4   1  11      113.87      153.69     87.40 o 
   5   1  11       77.20      159.52     72.96 o 
   6   1  11      131.83      170.81     79.37 o 
  -9   2  11      213.00      324.67    236.44 o 
  -8   2  11      387.45      345.08     58.45 o 
  -7   2  11      738.82      719.18     76.75 o 
  -6   2  11      440.96      579.61     67.72 o 
  -5   2  11       38.97       50.10     39.70 o 
  -4   2  11      471.09      531.71     58.68 o 
  -3   2  11     1606.34     1465.90    153.68 o 
  -2   2  11       94.84      104.13     34.96 o 
  -1   2  11      643.32      667.53    130.05 o 
   0   2  11      354.77      480.88     72.67 o 
   1   2  11      492.55      588.21     83.64 o 
   2   2  11     1546.50     1627.43    143.00 o 
   3   2  11      545.94      639.85    105.93 o 
   4   2  11       53.71       23.05     62.20 o 
   5   2  11        3.79       15.04     64.09 o 
   6   2  11       40.32       21.77     76.81 o 
  -9   3  11      173.85       65.76     93.72 o 
  -8   3  11       33.03       71.68     54.18 o 
  -7   3  11     2002.21     1765.71    148.87 o 
  -6   3  11     1192.62     1060.03     82.70 o 
  -5   3  11       62.81      113.42     40.97 o 
  -4   3  11      542.23      598.30     60.53 o 
  -3   3  11      155.61      130.84     31.49 o 
  -2   3  11      488.63      481.61     50.93 o 
  -1   3  11      472.56      609.90     61.67 o 
   0   3  11       38.97       52.64     46.41 o 
   1   3  11     1297.62     1534.47    114.65 o 
   2   3  11      193.05      301.40     67.88 o 
   3   3  11      684.76      752.45     95.40 o 
   4   3  11      707.84      764.76    101.35 o 
   5   3  11       20.86      -23.74     64.84 o 
   6   3  11      672.73      677.46    112.95 o 
  -9   4  11      644.69      671.50     82.12 o 
  -8   4  11      575.35      436.24     68.73 o 
  -7   4  11      582.57      631.62     80.53 o 
  -6   4  11       12.77       57.55     46.62 o 
  -5   4  11      794.39      762.62     70.19 o 
  -4   4  11     3471.57     3048.78    124.57 o 
  -3   4  11      748.39      744.85     70.79 o 
  -2   4  11      176.47      138.29     38.90 o 
  -1   4  11     5212.56     4860.10    145.87 o 
   0   4  11     1033.64     1032.04    146.19 o 
   1   4  11       62.28       64.49     73.80 o 
   2   4  11       57.25      116.52     59.60 o 
   3   4  11      259.51      352.26     74.45 o 
   4   4  11      680.69      697.51    117.77 o 
   5   4  11       70.00      158.49    160.47 o 
   6   4  11      211.53      249.05    192.95 o 
  -9   5  11       31.95        5.72     64.17 o 
  -8   5  11     1718.51     1778.94    110.32 o 
  -7   5  11     1108.46     1019.24    125.60 o 
  -6   5  11     1167.85     1319.10     92.88 o 
  -5   5  11       32.21       59.92     43.29 o 
  -4   5  11      275.97      309.29     39.75 o 
  -3   5  11     1280.41     1211.47     84.47 o 
  -2   5  11     3597.66     3747.97    109.95 o 
  -1   5  11       39.55       80.82     33.52 o 
   0   5  11     5726.68     5588.05    165.02 o 
   1   5  11     1198.57     1402.10    108.04 o 
   2   5  11        7.81       46.80     49.97 o 
   3   5  11      659.17      817.25     96.34 o 
   4   5  11      200.93      253.33     75.01 o 
   5   5  11        2.96        0.83     64.45 o 
   6   5  11      149.92       99.00    204.71 o 
  -9   6  11      226.27      216.04    123.66 o 
  -8   6  11        4.19      -24.28     55.36 o 
  -7   6  11      175.21      166.33     55.20 o 
  -6   6  11      531.59      718.96     89.90 o 
  -5   6  11     1235.12     1426.94    176.63 o 
  -4   6  11     2047.31     1890.10    101.44 o 
  -3   6  11     3060.33     2916.93    100.84 o 
  -2   6  11      262.86      357.55     43.15 o 
  -1   6  11     2309.98     2438.79     90.11 o 
   0   6  11     3721.76     3730.21    133.09 o 
   1   6  11        0.51       55.19     39.34 o 
   2   6  11     1977.49     2193.98    134.43 o 
   3   6  11      149.69      227.86     68.56 o 
   4   6  11      545.93      554.20    108.10 o 
   5   6  11     3233.69     3019.27    175.60 o 
  -9   7  11        5.36       26.95     65.55 o 
  -8   7  11      920.29     1016.37    131.02 o 
  -7   7  11     1011.58      938.57     82.14 o 
  -6   7  11     2201.52     2091.61    143.62 o 
  -5   7  11       34.66      -45.83     45.83 o 
  -4   7  11       42.12       58.61     38.14 o 
  -3   7  11       23.79       48.04     32.19 o 
  -2   7  11     3285.58     3210.36    103.43 o 
  -1   7  11      542.35      577.39     41.36 o 
   0   7  11     2708.77     2437.69     78.74 o 
   1   7  11     1255.65     1324.83     74.99 o 
   2   7  11       37.37       33.76     43.85 o 
   3   7  11      706.09      724.37     74.57 o 
   4   7  11      878.38      929.49    104.84 o 
   5   7  11      179.47      109.48    108.88 o 
  -9   8  11     1773.45     1732.57    178.73 o 
  -8   8  11       44.56      -72.37     72.37 o 
  -7   8  11     1772.50     1969.86    112.92 o 
  -6   8  11     1307.11     1220.04     90.52 o 
  -5   8  11      516.55      506.06     62.83 o 
  -4   8  11     1119.06     1051.30     63.40 o 
  -3   8  11      123.43      113.29     35.61 o 
  -2   8  11      250.80      287.35     40.65 o 
  -1   8  11     6877.79     6368.33    148.42 o 
   0   8  11      950.17      968.28     50.99 o 
   1   8  11     1681.53     1703.63     75.45 o 
   2   8  11      368.71      479.53     67.98 o 
   3   8  11       37.87      107.42     61.39 o 
   4   8  11      672.93      734.47    111.27 o 
   5   8  11       86.78       -3.01     80.05 o 
  -8   9  11       22.39        6.16    136.52 o 
  -7   9  11      893.05      979.69    107.04 o 
  -6   9  11      356.30      480.24     90.26 o 
  -5   9  11     1022.56     1115.75    116.39 o 
  -4   9  11      374.01      418.12     64.03 o 
  -3   9  11      290.76      341.45     60.70 o 
  -2   9  11     2820.62     2692.56     95.82 o 
  -1   9  11      147.43      137.57     30.44 o 
   0   9  11      127.22      118.27     36.33 o 
   1   9  11     2841.60     2697.35    111.85 o 
   2   9  11      113.85       79.47     43.59 o 
   3   9  11      708.49      712.57     69.76 o 
   4   9  11      893.29     1252.61    127.49 o 
   5   9  11       93.53       67.77     83.64 o 
  -8  10  11       70.44      150.46    113.61 o 
  -7  10  11       39.67      -13.36    148.94 o 
  -6  10  11     2362.30     2273.77    322.20 o 
  -5  10  11      575.55      642.54    104.60 o 
  -4  10  11       12.19       63.80     44.51 o 
  -3  10  11     1642.58     1384.14     90.13 o 
  -2  10  11      247.93      237.27     66.94 o 
  -1  10  11       35.61       32.57     33.17 o 
   0  10  11      759.21      731.21     55.74 o 
   1  10  11        8.04       77.67     42.51 o 
   2  10  11     2087.05     2166.97    106.88 o 
   3  10  11      606.43      604.06     71.36 o 
   4  10  11       82.27      145.52     56.98 o 
  -7  11  11        2.54       19.86     76.83 o 
  -6  11  11      330.95      432.44     87.98 o 
  -5  11  11     2716.31     3189.51    298.73 o 
  -4  11  11     1112.38     1075.72     97.33 o 
  -3  11  11     1863.98     2042.20    124.84 o 
  -2  11  11       15.99      114.06     70.63 o 
  -1  11  11       30.11       33.30     45.23 o 
   0  11  11     2850.73     2729.15    111.44 o 
   1  11  11     1060.68     1139.44     78.97 o 
   2  11  11       31.01       26.79     44.44 o 
   3  11  11      373.88      369.09     61.98 o 
   4  11  11       64.68      150.91     58.19 o 
  -7  12  11      356.47      248.47    133.25 o 
  -6  12  11      455.00      611.72    134.86 o 
  -5  12  11        4.02      144.42    120.99 o 
  -4  12  11      476.15      564.42     78.31 o 
  -3  12  11      891.43      868.14     92.37 o 
  -2  12  11      226.06      208.57     65.76 o 
  -1  12  11       79.74      117.32     59.65 o 
   0  12  11      181.55      167.29    117.99 o 
   1  12  11      229.13      263.70     75.72 o 
   2  12  11     1047.43      932.85    119.72 o 
   3  12  11       75.23      164.65     56.05 o 
  -6  13  11        4.45      -98.05     98.05 o 
  -5  13  11       92.07      161.95     74.52 o 
  -4  13  11      202.61      242.01     70.41 o 
  -3  13  11       51.88       74.38     60.66 o 
  -2  13  11      309.20      280.23    114.67 o 
  -1  13  11      119.43       93.38     57.25 o 
   0  13  11       49.21      -10.31     50.48 o 
   1  13  11     1491.98     1438.00    126.65 o 
   2  13  11        2.65        7.46     53.77 o 
   3  13  11       28.50       74.64     77.58 o 
  -6  14  11       71.78       27.85    126.45 o 
  -5  14  11        2.87      -93.52     93.52 o 
  -4  14  11      508.05      535.61     80.62 o 
  -3  14  11       75.47       52.51     93.01 o 
  -2  14  11        3.15       44.80     93.19 o 
  -1  14  11      593.94      537.76    136.73 o 
   0  14  11      326.41      366.25     65.17 o 
   1  14  11      150.69      156.44     74.86 o 
   2  14  11       13.84       40.81     59.61 o 
  -5  15  11      193.17       58.17    169.21 o 
  -4  15  11       54.74       88.80     80.74 o 
  -3  15  11       33.18      145.87     72.01 o 
  -2  15  11        0.72       -1.20     65.86 o 
  -1  15  11        1.32       52.73     87.02 o 
   0  15  11      202.78      118.24     96.19 o 
   1  15  11       23.73        1.00     81.38 o 
  -4  16  11       92.62       64.21    109.13 o 
  -3  16  11       18.38       42.33     75.80 o 
  -2  16  11       90.63       50.60     69.78 o 
  -1  16  11       10.07      -36.01     88.88 o 
   0  16  11      345.20      180.54    117.44 o 
  -9   0  12     2491.10     2445.92    251.55 o 
  -8   0  12       86.44       67.64     78.06 o 
  -7   0  12       67.92      182.81     72.79 o 
  -6   0  12     3926.10     3929.66    265.40 o 
  -5   0  12      109.84      113.56     75.49 o 
  -4   0  12     1567.15     1068.33    132.04 o 
  -3   0  12     5145.34     5125.86    274.16 o 
  -2   0  12      635.78      662.18    108.58 o 
  -1   0  12      994.67     1060.32    133.55 o 
   0   0  12     1303.97     1587.64    166.44 o 
   1   0  12      343.56      380.22    103.64 o 
   2   0  12    12314.03    13383.78    531.80 o 
   3   0  12     1181.19     1432.68    174.14 o 
   4   0  12        8.33       91.96     90.29 o 
   5   0  12     1240.21     1286.89    188.45 o 
   6   0  12      136.84      104.50    113.16 o 
  -9   1  12       31.90      -40.59     75.96 o 
  -8   1  12      996.26     1047.06     85.93 o 
  -7   1  12        4.72       68.61     47.09 o 
  -6   1  12      528.10      669.94     70.49 o 
  -5   1  12     2332.99     2382.01    116.04 o 
  -4   1  12      550.04      485.58     71.37 o 
  -3   1  12      533.80      604.17     75.69 o 
  -2   1  12      916.49      884.98     84.35 o 
  -1   1  12       21.84       60.91     43.59 o 
   0   1  12       31.36       19.47     46.12 o 
   1   1  12     4027.65     4421.82    193.24 o 
   2   1  12      591.64      723.23    127.26 o 
   3   1  12      106.63       68.73     61.16 o 
   4   1  12     1468.82     1310.74    125.18 o 
   5   1  12      244.51      160.71    109.18 o 
   6   1  12        4.61        0.41     75.33 o 
  -9   2  12      355.14      264.60    172.03 o 
  -8   2  12       22.25      112.29     55.96 o 
  -7   2  12     2954.49     2496.87    122.95 o 
  -6   2  12      130.35      201.21     51.69 o 
  -5   2  12      693.46      780.40     71.22 o 
  -4   2  12     1408.11     1231.41    112.40 o 
  -3   2  12      500.07      522.95     73.56 o 
  -2   2  12      129.21      219.41     40.48 o 
  -1   2  12      700.66      787.69     86.32 o 
   0   2  12     2138.71     2357.38    134.56 o 
   1   2  12      817.78     1000.01    103.02 o 
   2   2  12       54.08      106.92     58.47 o 
   3   2  12     1690.33     1918.89    142.55 o 
   4   2  12       29.19       72.52     69.19 o 
   5   2  12       31.36       51.87     75.09 o 
  -9   3  12      126.23       71.87     83.08 o 
  -8   3  12      989.05      936.38     88.33 o 
  -7   3  12     1306.67     1157.77    152.66 o 
  -6   3  12      851.16      884.36     77.63 o 
  -5   3  12     1883.00     1695.95    156.61 o 
  -4   3  12     1201.88      988.77    102.49 o 
  -3   3  12       18.26       28.54     28.76 o 
  -2   3  12     4912.36     4716.96    143.35 o 
  -1   3  12       36.76       52.04     39.49 o 
   0   3  12      293.06      427.79     71.26 o 
   1   3  12     9439.34     9672.09    295.47 o 
   2   3  12        4.60       -0.71     51.23 o 
   3   3  12     1003.93     1246.90    133.15 o 
   4   3  12     1784.90     1752.71    140.75 o 
   5   3  12      241.80      323.42     85.98 o 
  -9   4  12      717.24      945.76    161.25 o 
  -8   4  12      412.91      368.20     68.16 o 
  -7   4  12       18.69       39.12     50.79 o 
  -6   4  12     2090.13     1835.58    107.01 o 
  -5   4  12      514.76      602.47     66.45 o 
  -4   4  12      259.82      261.92     50.21 o 
  -3   4  12     1593.40     1325.71     73.22 o 
  -2   4  12       18.68       56.97     31.69 o 
  -1   4  12     4754.00     4724.98    148.64 o 
   0   4  12     1313.71     1150.51    198.04 o 
   1   4  12      129.37      196.40     58.99 o 
   2   4  12     4080.94     4196.66    193.09 o 
   3   4  12      291.28      298.76     89.77 o 
   4   4  12      100.46      227.61    103.79 o 
   5   4  12     1067.48      970.00    121.92 o 
  -9   5  12       77.61      131.28     67.35 o 
  -8   5  12      684.35      783.23     96.26 o 
  -7   5  12       84.67       27.84     62.46 o 
  -6   5  12        0.39       80.66     47.20 o 
  -5   5  12      319.61      364.08     79.89 o 
  -4   5  12       58.79       89.12     41.00 o 
  -3   5  12      454.57      436.24     45.98 o 
  -2   5  12       27.40       84.01     31.98 o 
  -1   5  12     1895.87     1927.76     92.75 o 
   0   5  12        0.98        9.16     35.67 o 
   1   5  12       97.39      144.99     53.60 o 
   2   5  12      304.53      268.64     66.61 o 
   3   5  12        8.70      -25.66     54.71 o 
   4   5  12      501.86      568.22     92.44 o 
   5   5  12        6.21       -1.08     71.58 o 
  -9   6  12      256.67      154.84     71.40 o 
  -8   6  12       68.03      142.47     61.25 o 
  -7   6  12      140.74       28.90     51.98 o 
  -6   6  12     1240.99     1171.09    123.02 o 
  -5   6  12       13.51      136.74     47.94 o 
  -4   6  12      537.38      640.21     76.87 o 
  -3   6  12      293.34      336.53     43.03 o 
  -2   6  12       90.23       76.31     37.03 o 
  -1   6  12     2902.60     3032.64    102.53 o 
   0   6  12      117.13      166.43     42.89 o 
   1   6  12      528.55      547.62     73.60 o 
   2   6  12     1259.74     1186.15    107.67 o 
   3   6  12      121.68      166.34     66.73 o 
   4   6  12       16.28       73.91     68.27 o 
   5   6  12       60.35       66.86     79.09 o 
  -9   7  12        6.97       27.09    109.13 o 
  -8   7  12        5.17      217.99     66.08 o 
  -7   7  12      174.85      255.78    133.44 o 
  -6   7  12        5.70        0.34     48.32 o 
  -5   7  12     1543.05     1324.84    117.80 o 
  -4   7  12       92.08       33.61     33.03 o 
  -3   7  12      334.52      337.90     42.59 o 
  -2   7  12     2049.54     1996.88    101.42 o 
  -1   7  12       39.81       53.03     38.67 o 
   0   7  12       24.52       27.01     38.79 o 
   1   7  12      516.01      562.41     62.51 o 
   2   7  12       52.04       65.59     45.14 o 
   3   7  12      875.43      911.05     81.18 o 
   4   7  12       31.54       64.51     94.47 o 
   5   7  12       25.52       58.37    123.33 o 
  -8   8  12      228.79      116.89     63.50 o 
  -7   8  12      248.06      213.29     74.57 o 
  -6   8  12      241.45      243.62     58.30 o 
  -5   8  12       66.90       66.23     51.49 o 
  -4   8  12      101.61      131.53     39.28 o 
  -3   8  12     1662.42     1658.85    107.85 o 
  -2   8  12      678.37      681.56     53.19 o 
  -1   8  12        1.31       34.88     28.57 o 
   0   8  12      673.58      736.49     48.58 o 
   1   8  12       58.47      112.14     47.33 o 
   2   8  12      156.31       55.25     57.41 o 
   3   8  12      504.11      437.49     82.13 o 
   4   8  12        0.01        7.20     80.80 o 
  -8   9  12        8.80      125.33     79.05 o 
  -7   9  12       18.97      -60.35    113.96 o 
  -6   9  12      926.43      831.44     79.98 o 
  -5   9  12      788.72      826.71    106.19 o 
  -4   9  12       47.27       22.98     35.95 o 
  -3   9  12        6.51       52.06     35.64 o 
  -2   9  12     1271.44     1145.41     65.85 o 
  -1   9  12       44.06       84.93     34.93 o 
   0   9  12      218.40      244.56     38.73 o 
   1   9  12      665.98      755.84     87.94 o 
   2   9  12       50.86      126.38     48.18 o 
   3   9  12      233.03      251.66     73.29 o 
   4   9  12       15.07       62.08    112.10 o 
  -8  10  12        3.68      142.06    114.52 o 
  -7  10  12      242.04      230.21    166.16 o 
  -6  10  12        0.30       69.27     69.40 o 
  -5  10  12       67.90       52.43     62.85 o 
  -4  10  12      175.80      174.70     42.64 o 
  -3  10  12      121.60      164.45     62.03 o 
  -2  10  12        7.71        9.30     42.69 o 
  -1  10  12      164.80       83.96     45.27 o 
   0  10  12      469.89      455.92     57.74 o 
   1  10  12       33.24       19.39     42.24 o 
   2  10  12      247.11      270.61     51.96 o 
   3  10  12      170.38      200.47     55.97 o 
   4  10  12        8.13      -14.66     75.03 o 
  -7  11  12       13.23       -5.38    140.33 o 
  -6  11  12       57.10       32.84    114.27 o 
  -5  11  12      280.06      305.73    108.83 o 
  -4  11  12       16.77      123.95     59.76 o 
  -3  11  12       66.99       44.65     60.30 o 
  -2  11  12       97.10       12.91     94.15 o 
  -1  11  12       29.54       23.77     57.91 o 
   0  11  12      578.84      593.48     53.12 o 
   1  11  12       72.97       76.44     43.39 o 
   2  11  12      118.20      166.29     50.30 o 
   3  11  12      117.46       83.24     62.70 o 
  -7  12  12        1.12       56.81    118.14 o 
  -6  12  12      174.05      192.17    116.63 o 
  -5  12  12       26.74       44.91     68.65 o 
  -4  12  12      746.91      869.84    227.12 o 
  -3  12  12      607.39      585.76     80.07 o 
  -2  12  12        0.99       83.80     63.63 o 
  -1  12  12      660.35      608.62     82.17 o 
   0  12  12      885.49      765.31    130.86 o 
   1  12  12      156.66       58.22    105.38 o 
   2  12  12      551.49      644.66     79.36 o 
   3  12  12       31.56       62.07     56.14 o 
  -6  13  12        6.74       79.87    115.32 o 
  -5  13  12      163.14      194.78     74.07 o 
  -4  13  12      398.25      615.69    150.47 o 
  -3  13  12      149.47      271.40     71.88 o 
  -2  13  12      130.25      134.75     66.13 o 
  -1  13  12      423.36      351.78     72.50 o 
   0  13  12       13.20       -4.08     73.02 o 
   1  13  12      708.02      695.99     88.88 o 
   2  13  12       74.71       68.69     60.11 o 
  -5  14  12        1.52      182.49     81.86 o 
  -4  14  12       90.78      123.85     73.04 o 
  -3  14  12       21.57       30.42     68.06 o 
  -2  14  12      170.47      140.23     70.30 o 
  -1  14  12        1.96      190.61     91.45 o 
   0  14  12      421.89      314.95     97.75 o 
   1  14  12       35.87      108.95     58.75 o 
  -4  15  12       77.45       59.22     75.04 o 
  -3  15  12       52.81       44.49     70.74 o 
  -2  15  12     1092.40     1316.11    115.40 o 
  -1  15  12        9.65       36.11     87.88 o 
   0  15  12       17.03      185.58     95.03 o 
  -9   1  13        0.30       39.99     77.26 o 
  -8   1  13      690.26      736.67     71.36 o 
  -7   1  13      370.85      353.69     58.18 o 
  -6   1  13        0.03       40.19     44.72 o 
  -5   1  13      802.45      851.59     92.55 o 
  -4   1  13      525.92      455.09    105.81 o 
  -3   1  13       24.92       79.63     45.59 o 
  -2   1  13       26.76       64.12     87.25 o 
  -1   1  13      192.97      333.94     67.65 o 
   0   1  13      444.71      544.43     80.40 o 
   1   1  13     2947.91     3399.65    174.19 o 
   2   1  13       85.84      133.97     63.49 o 
   3   1  13      106.54      111.01     68.21 o 
   4   1  13      651.02      676.53    101.50 o 
   5   1  13        3.12      -42.19     69.67 o 
  -9   2  13      138.31      145.90     79.98 o 
  -8   2  13      161.38      113.34     56.65 o 
  -7   2  13       82.82      128.98     51.86 o 
  -6   2  13      689.74      710.55     74.72 o 
  -5   2  13       98.50      147.37     47.30 o 
  -4   2  13      337.87      319.81     62.47 o 
  -3   2  13       24.65       29.13     44.82 o 
  -2   2  13        4.94       36.94     33.79 o 
  -1   2  13      936.60     1075.25    101.67 o 
   0   2  13      110.23      151.66     57.72 o 
   1   2  13      122.63      192.17     61.96 o 
   2   2  13     1836.67     2010.88    145.49 o 
   3   2  13      114.75      126.34     64.60 o 
   4   2  13      699.73      982.85    142.47 o 
   5   2  13        1.15      -34.05     74.90 o 
  -9   3  13      106.30      148.63     64.71 o 
  -8   3  13      393.40      426.47     68.42 o 
  -7   3  13      254.07      171.94     53.91 o 
  -6   3  13       30.70       16.20     43.40 o 
  -5   3  13     2756.20     2730.30    153.93 o 
  -4   3  13      456.41      396.25     99.58 o 
  -3   3  13      352.43      492.23    126.28 o 
  -2   3  13      766.14      750.81     63.63 o 
  -1   3  13      311.30      263.68     49.57 o 
   0   3  13      903.01     1101.66    102.86 o 
   1   3  13      601.84      914.89    101.03 o 
   2   3  13      154.86      178.34     72.16 o 
   3   3  13     1511.18     1631.21    136.63 o 
   4   3  13       28.44      -12.21     64.89 o 
   5   3  13       23.33       18.27     75.16 o 
  -9   4  13       16.18       37.27     64.59 o 
  -8   4  13      759.16      878.75     83.00 o 
  -7   4  13        9.07       62.40     49.22 o 
  -6   4  13      223.77      260.92     53.88 o 
  -5   4  13       46.11       36.13     43.42 o 
  -4   4  13      137.67      103.59     42.88 o 
  -3   4  13     2261.17     2267.63     87.74 o 
  -2   4  13      343.90      398.65     52.03 o 
  -1   4  13      140.15      155.97     41.88 o 
   0   4  13      645.04      765.82     92.21 o 
   1   4  13       23.64       87.03     56.35 o 
   2   4  13     1590.20     1883.07    188.04 o 
   3   4  13     1610.62     1593.75    144.68 o 
   4   4  13        9.91       -1.22     63.91 o 
   5   4  13     1537.92     1619.99    149.15 o 
  -9   5  13       65.31      158.47     69.15 o 
  -8   5  13      503.22      375.04     68.89 o 
  -7   5  13      565.72      432.69     63.70 o 
  -6   5  13       24.08       63.78     47.68 o 
  -5   5  13       22.36       71.63     45.65 o 
  -4   5  13      578.44      627.09     67.59 o 
  -3   5  13        0.09       34.42     32.76 o 
  -2   5  13       39.08       42.43     31.19 o 
  -1   5  13     1021.09     1010.70     73.84 o 
   0   5  13       77.41      140.56     45.80 o 
   1   5  13       37.31       56.77     54.07 o 
   2   5  13     1104.48     1283.49    182.23 o 
   3   5  13       58.40      144.07     65.20 o 
   4   5  13     1173.55     1334.91    128.78 o 
   5   5  13       70.34       68.51     78.12 o 
  -8   6  13      236.39      221.03     62.18 o 
  -7   6  13     1349.43     1273.28    152.91 o 
  -6   6  13     1250.90     1096.30    132.06 o 
  -5   6  13      875.27      849.91     91.21 o 
  -4   6  13     3980.38     3486.90    139.64 o 
  -3   6  13      161.52      198.29     38.67 o 
  -2   6  13     1002.05      928.91     61.39 o 
  -1   6  13     2573.81     2622.49    111.98 o 
   0   6  13       15.63       73.43     41.16 o 
   1   6  13       21.68       12.99     41.52 o 
   2   6  13      342.88      550.46     86.20 o 
   3   6  13      361.76      326.55     77.50 o 
   4   6  13       99.88      125.76     75.19 o 
  -8   7  13      291.76      418.35     72.96 o 
  -7   7  13     1862.71     1804.76    211.74 o 
  -6   7  13       23.12       40.78     56.47 o 
  -5   7  13      184.13      173.44     49.65 o 
  -4   7  13      319.01      409.27     60.11 o 
  -3   7  13      261.97      255.74     56.42 o 
  -2   7  13     1089.13     1103.63     65.98 o 
  -1   7  13      945.53      932.01     62.89 o 
   0   7  13       66.20       38.07     48.10 o 
   1   7  13      547.32      550.02     63.57 o 
   2   7  13      922.49      903.12     78.89 o 
   3   7  13      229.30      254.24     62.88 o 
   4   7  13     1051.52     1148.60    191.92 o 
  -8   8  13      310.06      411.92     85.61 o 
  -7   8  13       43.15       72.92     64.22 o 
  -6   8  13      689.07      711.12     75.36 o 
  -5   8  13      699.48      756.79    124.04 o 
  -4   8  13       40.31       42.32     44.98 o 
  -3   8  13      191.53      251.02     45.14 o 
  -2   8  13      677.73      620.54     53.48 o 
  -1   8  13      112.12      110.69     36.09 o 
   0   8  13     1006.83     1106.28     86.41 o 
   1   8  13      127.73      179.03     59.73 o 
   2   8  13     1039.02      949.16    104.01 o 
   3   8  13     1607.96     1606.57    292.77 o 
   4   8  13       77.45       72.81     78.78 o 
  -8   9  13      329.94      413.18     88.82 o 
  -7   9  13      599.89      582.63     92.12 o 
  -6   9  13      207.91       89.43     58.76 o 
  -5   9  13     2726.94     2544.95    149.15 o 
  -4   9  13       26.50       75.96     37.66 o 
  -3   9  13      155.21      198.69     60.47 o 
  -2   9  13      819.20      754.11     56.35 o 
  -1   9  13      775.58      674.31     59.83 o 
   0   9  13     1015.48     1012.56    101.57 o 
   1   9  13      813.51      903.52     96.05 o 
   2   9  13     1352.84     1453.98    123.01 o 
   3   9  13     2509.67     2235.92    160.25 o 
  -7  10  13      341.02      450.95     88.36 o 
  -6  10  13     2233.58     2188.19    145.65 o 
  -5  10  13      246.24      342.54    130.51 o 
  -4  10  13     1430.60     1441.32     81.22 o 
  -3  10  13      325.23      343.24     56.08 o 
  -2  10  13        0.74       -1.92     43.78 o 
  -1  10  13     1590.20     1350.87     87.04 o 
   0  10  13     1160.28     1140.48     69.63 o 
   1  10  13       58.66      109.78     80.26 o 
   2  10  13     1855.63     1848.83    145.61 o 
   3  10  13       24.29      167.25     76.24 o 
  -7  11  13      494.55      624.12    131.46 o 
  -6  11  13       11.46       35.55     99.06 o 
  -5  11  13        4.10      -61.04     93.62 o 
  -4  11  13     1109.91     1353.12    187.97 o 
  -3  11  13       59.88        2.72    126.05 o 
  -2  11  13       93.14       59.96    142.01 o 
  -1  11  13      292.54      375.96     59.81 o 
   0  11  13       10.71      -13.45     79.24 o 
   1  11  13     3271.34     3174.99    127.99 o 
   2  11  13       84.10      204.67     53.60 o 
   3  11  13        6.75      -35.66     82.04 o 
  -6  12  13       97.39       -6.80    120.01 o 
  -5  12  13      380.07      444.68    115.53 o 
  -4  12  13       97.99      177.10     89.72 o 
  -3  12  13      136.38        8.20    101.60 o 
  -2  12  13      128.31       90.20     79.74 o 
  -1  12  13      416.68      435.48     93.95 o 
   0  12  13      998.02      916.50    129.63 o 
   1  12  13      223.81      223.05     58.40 o 
   2  12  13      207.73      260.13     54.99 o 
  -5  13  13     1055.42      949.58    159.04 o 
  -4  13  13      182.32      215.92    110.72 o 
  -3  13  13        4.99      -31.04     63.06 o 
  -2  13  13      590.66      698.24    114.67 o 
  -1  13  13        4.24       82.26     60.94 o 
   0  13  13       83.32      145.09     83.09 o 
   1  13  13       63.26      137.15     57.80 o 
  -4  14  13       61.23      134.76     71.24 o 
  -3  14  13      433.30      374.20    110.94 o 
  -2  14  13       48.68      -82.50    178.07 o 
  -1  14  13        5.26      157.47     93.01 o 
   0  14  13       11.13       97.55     93.17 o 
  -3  15  13      138.77      103.29     72.22 o 
  -2  15  13      113.05      181.63     75.42 o 
  -9   0  14      285.03      193.58    126.55 o 
  -8   0  14       20.86       26.29     87.88 o 
  -7   0  14      602.52      533.66    113.46 o 
  -6   0  14     3416.02     2545.13    222.34 o 
  -5   0  14      963.68      930.50    135.72 o 
  -4   0  14      305.52      373.42    105.55 o 
  -3   0  14      132.03      174.80     74.03 o 
  -2   0  14      449.07      440.80    110.49 o 
  -1   0  14      384.21      480.58    115.68 o 
   0   0  14       50.04       71.91     73.58 o 
   1   0  14      618.28      870.67    140.15 o 
   2   0  14       68.73      102.23     98.96 o 
   3   0  14      320.36      250.79    110.39 o 
   4   0  14       47.60       85.36    106.56 o 
  -9   1  14       15.00      -35.92     77.29 o 
  -8   1  14       15.09      152.64     71.64 o 
  -7   1  14     3179.86     2547.64    226.27 o 
  -6   1  14      493.04      511.65     80.87 o 
  -5   1  14      565.02      507.99     78.94 o 
  -4   1  14      428.01      423.08     69.82 o 
  -3   1  14      308.94      352.08     90.17 o 
  -2   1  14     2327.50     2377.29    174.37 o 
  -1   1  14      358.78      579.69    158.26 o 
   0   1  14        0.26       25.30     49.96 o 
   1   1  14     1387.24     1813.87    136.84 o 
   2   1  14     1325.95     1583.31    134.13 o 
   3   1  14        1.70      -19.18     63.67 o 
   4   1  14      870.72     1021.41    124.24 o 
  -9   2  14      209.92      243.54     93.11 o 
  -8   2  14      618.02      706.89    124.95 o 
  -7   2  14      129.98       84.76     79.63 o 
  -6   2  14     2398.12     1969.27    238.49 o 
  -5   2  14      740.87      762.64    187.16 o 
  -4   2  14       43.77       45.51     47.50 o 
  -3   2  14     3187.89     3031.02    158.78 o 
  -2   2  14      236.80      290.03     48.64 o 
  -1   2  14     1076.11     1277.26    114.16 o 
   0   2  14     6158.50     6635.80    248.01 o 
   1   2  14      476.06      568.09     89.16 o 
   2   2  14      503.07      765.63    100.25 o 
   3   2  14      970.71     1067.41    120.49 o 
   4   2  14      126.58      153.56     80.58 o 
  -9   3  14        1.66       79.59     63.90 o 
  -8   3  14     1688.10     1550.32    147.99 o 
  -7   3  14      360.08      316.49     58.16 o 
  -6   3  14      264.25      286.33     52.19 o 
  -5   3  14      889.07      797.02     77.32 o 
  -4   3  14      281.14      266.73     74.86 o 
  -3   3  14      259.12      272.53     64.61 o 
  -2   3  14       13.92       86.07     37.29 o 
  -1   3  14     1529.41     1669.74     96.34 o 
   0   3  14     1033.65     1207.29    113.18 o 
   1   3  14      128.61       55.09     61.65 o 
   2   3  14      352.04      342.05     79.75 o 
   3   3  14      313.99      475.87     90.15 o 
   4   3  14      587.17      838.96    113.92 o 
  -9   4  14      203.79      111.95     90.65 o 
  -8   4  14      219.68      172.65     79.53 o 
  -7   4  14       55.02      140.22     78.78 o 
  -6   4  14        4.10      103.31     88.50 o 
  -5   4  14       15.37      -23.69     41.72 o 
  -4   4  14      572.17      475.58     62.55 o 
  -3   4  14        5.84       95.90     51.80 o 
  -2   4  14      148.28      150.56     44.13 o 
  -1   4  14       83.06       84.53     47.12 o 
   0   4  14      277.00      277.85     72.67 o 
   1   4  14      190.88      239.49     70.10 o 
   2   4  14      118.62      234.74     73.05 o 
   3   4  14     1289.36     1498.03    134.99 o 
   4   4  14        3.97      -35.90     73.70 o 
  -8   5  14        9.27       51.13     57.71 o 
  -7   5  14      826.73      897.11    111.42 o 
  -6   5  14        1.94      -22.92     48.76 o 
  -5   5  14      596.08      600.21     71.26 o 
  -4   5  14     2621.36     2188.34    113.40 o 
  -3   5  14      201.68      159.17     49.56 o 
  -2   5  14      708.26      737.26     64.17 o 
  -1   5  14      229.75      313.06     53.87 o 
   0   5  14       28.45       16.92     42.87 o 
   1   5  14     4434.28     4941.83    216.04 o 
   2   5  14        6.65       71.36     64.50 o 
   3   5  14      302.18      444.08     89.66 o 
   4   5  14     1161.82     1244.35    133.45 o 
  -8   6  14      260.60      247.75    105.53 o 
  -7   6  14        1.86      -18.16     54.86 o 
  -6   6  14      414.16      351.98     72.03 o 
  -5   6  14       60.21      104.42     47.97 o 
  -4   6  14      137.12      134.62     46.44 o 
  -3   6  14      987.63      989.50     62.47 o 
  -2   6  14      423.70      444.82     82.09 o 
  -1   6  14       10.38       10.16     37.09 o 
   0   6  14        1.73        5.32     41.66 o 
   1   6  14        5.11      -44.46     44.46 o 
   2   6  14      884.69      963.50    107.68 o 
   3   6  14      409.46      450.15     90.80 o 
   4   6  14      173.88      263.89     82.93 o 
  -8   7  14      186.78      290.64     67.36 o 
  -7   7  14        7.26       41.74     54.88 o 
  -6   7  14       31.70      -41.23     60.94 o 
  -5   7  14       83.61      130.77     49.41 o 
  -4   7  14      253.91      233.00     53.09 o 
  -3   7  14        1.68      -19.09     34.93 o 
  -2   7  14     1857.63     1783.51    132.28 o 
  -1   7  14      100.93      114.69     42.18 o 
   0   7  14        6.74       26.18     44.00 o 
   1   7  14     1054.31     1044.80     84.05 o 
   2   7  14      166.95      251.53     58.34 o 
   3   7  14        1.75      -67.23     68.73 o 
  -8   8  14       78.14       63.25    106.96 o 
  -7   8  14        2.53      -48.07     48.07 o 
  -6   8  14        8.46       57.88     49.20 o 
  -5   8  14      130.67      155.83     52.50 o 
  -4   8  14        0.31      -12.18     44.94 o 
  -3   8  14      334.25      414.27     58.02 o 
  -2   8  14       27.81       34.53     37.12 o 
  -1   8  14      408.82      441.07     54.47 o 
   0   8  14        9.51       22.47     44.39 o 
   1   8  14       16.26      -36.04     55.50 o 
   2   8  14        5.28       91.37     64.71 o 
   3   8  14        8.69       34.54     69.08 o 
  -7   9  14      161.67      165.71     87.83 o 
  -6   9  14        5.10       82.54     55.34 o 
  -5   9  14      177.73      127.99     78.33 o 
  -4   9  14     1423.27     1201.54     88.39 o 
  -3   9  14      800.67      805.33     62.27 o 
  -2   9  14       20.74       40.45     49.77 o 
  -1   9  14      209.81      254.58     52.28 o 
   0   9  14       22.32      112.18     62.57 o 
   1   9  14        6.24       -8.94     58.74 o 
   2   9  14       21.83       73.43     67.71 o 
   3   9  14      107.12      117.96     84.58 o 
  -7  10  14      115.86      161.11     80.54 o 
  -6  10  14      584.79      688.31    200.78 o 
  -5  10  14        2.65       12.30     65.66 o 
  -4  10  14       81.55      182.13    126.44 o 
  -3  10  14      644.82      676.39     68.67 o 
  -2  10  14        8.41       -7.81     57.57 o 
  -1  10  14       32.22       93.28    102.19 o 
   0  10  14      688.43      759.10     90.44 o 
   1  10  14        1.14      132.22     63.92 o 
   2  10  14      476.41      563.57    148.69 o 
  -6  11  14      141.04      105.20    119.35 o 
  -5  11  14      495.45      504.65    127.61 o 
  -4  11  14      147.34      -24.83     91.60 o 
  -3  11  14        7.79       45.04     85.06 o 
  -2  11  14      399.58      359.99     71.38 o 
  -1  11  14     1261.03     1111.00     82.68 o 
   0  11  14       80.09      128.82     62.54 o 
   1  11  14      376.76      321.94     79.27 o 
   2  11  14      270.86      238.65     77.86 o 
  -6  12  14        2.25        1.11    111.75 o 
  -5  12  14      253.74       68.94    107.42 o 
  -4  12  14      276.21      532.69    115.63 o 
  -3  12  14      119.97       24.92    135.67 o 
  -2  12  14       75.93       83.37     84.43 o 
  -1  12  14       72.15       66.92    101.40 o 
   0  12  14        2.10       78.51     87.22 o 
   1  12  14       22.96      -23.27     65.88 o 
  -5  13  14      864.33      739.53    143.22 o 
  -4  13  14      538.70      692.80    135.77 o 
  -3  13  14      203.36      189.33     75.82 o 
  -2  13  14      258.16      226.06     95.33 o 
  -1  13  14       10.62      -47.04     81.68 o 
   0  13  14       43.49      -15.16     80.98 o 
  -3  14  14      992.15     1080.89    138.74 o 
  -2  14  14       62.62       12.28    163.19 o 
  -1  14  14      376.88      321.14    114.92 o 
  -8   1  15      105.39      107.11     73.21 o 
  -7   1  15      274.10      226.07     71.44 o 
  -6   1  15       46.08       86.23     58.03 o 
  -5   1  15     1642.86     1061.07    106.46 o 
  -4   1  15      190.86      135.92     55.97 o 
  -3   1  15        9.04       47.32     51.08 o 
  -2   1  15     1627.40     1478.08    119.71 o 
  -1   1  15       24.74       37.28     53.55 o 
   0   1  15        0.88       -7.35     78.86 o 
   1   1  15      190.66      235.51     74.96 o 
   2   1  15      209.54      245.53     77.83 o 
   3   1  15     1035.70     1124.29    124.81 o 
   4   1  15      234.56      283.09     86.16 o 
  -8   2  15      147.44       81.59     77.73 o 
  -7   2  15      140.31      146.93     69.73 o 
  -6   2  15       20.86        1.40     53.46 o 
  -5   2  15        3.30       69.38     53.08 o 
  -4   2  15        3.26       33.35     49.18 o 
  -3   2  15       23.56       38.09     52.12 o 
  -2   2  15      424.33      527.83     91.65 o 
  -1   2  15      268.46      351.37     77.32 o 
   0   2  15      374.37      404.35     82.09 o 
   1   2  15        9.11       36.62     58.18 o 
   2   2  15        7.48       26.54     61.73 o 
   3   2  15      490.03      655.30    107.87 o 
   4   2  15       19.82       -6.29     73.11 o 
  -8   3  15       35.85       94.26     58.27 o 
  -7   3  15        1.81       29.91     50.54 o 
  -6   3  15      390.69      306.08     58.51 o 
  -5   3  15        1.00       46.44     54.94 o 
  -4   3  15      635.43      464.66     76.20 o 
  -3   3  15       22.53       72.25     54.75 o 
  -2   3  15       54.05      115.24     64.56 o 
  -1   3  15     1488.14     1719.80    100.95 o 
   0   3  15      329.01      440.81    139.75 o 
   1   3  15      193.36      303.87    119.33 o 
   2   3  15      408.98      623.06     97.43 o 
   3   3  15        0.02       34.57     68.68 o 
  -8   4  15      152.02      151.93     79.81 o 
  -7   4  15        0.68      -28.65     49.50 o 
  -6   4  15     3124.69     2900.20    165.51 o 
  -5   4  15      287.58      319.05     69.83 o 
  -4   4  15       47.69      151.76     54.13 o 
  -3   4  15     1224.83     1223.69    110.36 o 
  -2   4  15      207.13      217.25     47.74 o 
  -1   4  15      878.29      838.38     74.86 o 
   0   4  15      621.11      733.31     76.63 o 
   1   4  15       42.65      -13.33    100.39 o 
   2   4  15     2153.17     2417.97    163.25 o 
   3   4  15       42.66      114.22     77.54 o 
  -8   5  15       38.53       35.38     56.08 o 
  -7   5  15      366.42      530.82     89.12 o 
  -6   5  15        5.13       26.54     44.80 o 
  -5   5  15      458.36      421.54     60.67 o 
  -4   5  15     4522.97     3775.39    257.24 o 
  -3   5  15      109.79      135.03     54.82 o 
  -2   5  15     1236.93     1438.12    106.18 o 
  -1   5  15      683.01      698.47     70.27 o 
   0   5  15      315.73      477.26     66.04 o 
   1   5  15      130.75       98.15     49.71 o 
   2   5  15      142.96      178.28     73.60 o 
   3   5  15       52.43      112.70    121.54 o 
  -8   6  15      708.35      643.73    132.86 o 
  -7   6  15        5.77      143.13     68.21 o 
  -6   6  15      297.40      214.32     78.39 o 
  -5   6  15     2804.73     2372.84    289.21 o 
  -4   6  15       43.10       56.62     54.58 o 
  -3   6  15     2308.22     2018.27    176.04 o 
  -2   6  15      190.79      243.02     80.94 o 
  -1   6  15      439.93      543.01     74.22 o 
   0   6  15      255.16      392.16     61.59 o 
   1   6  15       97.76      105.32     49.15 o 
   2   6  15      117.88      135.39     61.86 o 
   3   6  15     3220.40     3607.35    200.62 o 
  -7   7  15      903.52      762.80     93.75 o 
  -6   7  15      269.48      291.44     56.84 o 
  -5   7  15       86.95       94.53     49.70 o 
  -4   7  15     2826.83     2409.78    152.77 o 
  -3   7  15      290.05      337.36     57.12 o 
  -2   7  15     1980.59     1834.66    134.70 o 
  -1   7  15        6.85      -11.02     64.65 o 
   0   7  15      173.48      263.18     55.51 o 
   1   7  15        4.55       57.96     54.68 o 
   2   7  15      888.64     1099.02     90.35 o 
   3   7  15       56.57       -0.64     78.42 o 
  -7   8  15        3.96       20.23     57.00 o 
  -6   8  15     1318.46     1168.61    101.46 o 
  -5   8  15      843.52      786.00     95.35 o 
  -4   8  15       90.06       96.17     47.52 o 
  -3   8  15     4267.96     3709.50    149.94 o 
  -2   8  15        4.48       46.67     37.35 o 
  -1   8  15      257.49      310.14     52.30 o 
   0   8  15      203.56      144.10     51.73 o 
   1   8  15      543.88      732.44     96.65 o 
   2   8  15      680.10      681.71     97.05 o 
  -7   9  15     1033.67     1025.38     91.48 o 
  -6   9  15        3.26       36.86     52.97 o 
  -5   9  15       52.50      116.50     52.97 o 
  -4   9  15     1977.56     1880.05    103.80 o 
  -3   9  15       77.83       71.71     41.09 o 
  -2   9  15        3.04       69.05     38.17 o 
  -1   9  15      229.52      239.07     65.33 o 
   0   9  15        7.65      -54.30     60.78 o 
   1   9  15      892.48     1227.29    121.49 o 
   2   9  15      763.20      741.67    108.14 o 
  -6  10  15      235.16      210.67     80.04 o 
  -5  10  15       21.97       68.93    220.63 o 
  -4  10  15        0.14      -41.32    101.30 o 
  -3  10  15      105.63      117.96     52.12 o 
  -2  10  15       32.63       10.93     46.28 o 
  -1  10  15      174.50      267.77     66.53 o 
   0  10  15     1671.92     1679.01    276.02 o 
   1  10  15     1179.24     1053.75    168.02 o 
  -6  11  15      253.20      130.43    121.82 o 
  -5  11  15      919.77      747.99    143.32 o 
  -4  11  15       56.90      -37.42     95.43 o 
  -3  11  15       36.89      -33.87     85.26 o 
  -2  11  15      369.50      382.50     70.66 o 
  -1  11  15      187.79      248.11     55.83 o 
   0  11  15        0.04        3.01     65.90 o 
   1  11  15      592.34      697.35     96.06 o 
  -5  12  15      379.75      131.99    113.56 o 
  -4  12  15      101.91       20.14    100.32 o 
  -3  12  15        5.10      114.68    131.24 o 
  -2  12  15       14.16      -18.27     87.32 o 
  -1  12  15      356.98      204.71     92.31 o 
   0  12  15     1047.81      831.19    130.94 o 
  -3  13  15      133.56      159.13     74.01 o 
  -2  13  15      118.98      212.29     76.01 o 
  -8   0  16      719.01      629.34    137.13 o 
  -7   0  16      341.21      324.72    109.78 o 
  -6   0  16     1192.26      988.11    144.53 o 
  -5   0  16     3857.25     2687.19    234.17 o 
  -4   0  16      522.09      454.95    110.04 o 
  -3   0  16     2330.90     2397.12    217.00 o 
  -2   0  16       35.30       33.09     74.48 o 
  -1   0  16      110.91       25.13     89.99 o 
   0   0  16     9117.00    10816.39    495.24 o 
   1   0  16      238.04      259.55    119.15 o 
   2   0  16      173.11      166.94    104.90 o 
   3   0  16      579.86      846.60    175.25 o 
  -8   1  16       57.09      -14.34     71.26 o 
  -7   1  16     1016.71      633.79    130.38 o 
  -5   1  16      361.62      289.67     97.47 o 
  -4   1  16      751.43      645.07     88.19 o 
  -3   1  16      428.12      517.95    141.81 o 
  -2   1  16      165.54      205.82     64.62 o 
  -1   1  16     1359.19     1559.29    150.37 o 
   0   1  16      156.37      171.03     90.60 o 
   1   1  16      653.92      782.95    103.64 o 
   2   1  16       73.79       55.83     66.57 o 
   3   1  16       25.91       16.40     71.55 o 
  -8   2  16       13.35       16.03     72.82 o 
  -7   2  16       81.66       86.93     69.31 o 
  -6   2  16      598.68      523.15     85.23 o 
  -5   2  16      779.67      595.29     85.66 o 
  -4   2  16      209.83      268.03     61.66 o 
  -3   2  16       12.35      143.23     57.47 o 
  -2   2  16      381.45      435.80     77.59 o 
  -1   2  16      102.02      187.42     86.42 o 
   0   2  16      225.63      244.20    147.78 o 
   1   2  16       16.94      109.53     68.52 o 
   2   2  16       17.41      189.75     77.59 o 
   3   2  16      341.37      395.08     97.33 o 
  -8   3  16        8.23      -13.75     57.46 o 
  -7   3  16       91.49      111.03     95.33 o 
  -6   3  16      208.80       62.86     71.56 o 
  -5   3  16      468.48      504.18    208.19 o 
  -4   3  16      981.26      781.91    126.91 o 
  -3   3  16      135.16      275.95    188.95 o 
  -2   3  16      610.80      590.75     87.59 o 
  -1   3  16     1806.27     2224.27    114.60 o 
   0   3  16      215.52      261.33     68.64 o 
   1   3  16      547.79      771.23    110.61 o 
   2   3  16      149.51      281.27     82.67 o 
   3   3  16      259.56      265.47     92.29 o 
  -8   4  16      175.73      111.42     59.50 o 
  -7   4  16       25.17      106.80     66.86 o 
  -6   4  16      858.19      787.69     78.58 o 
  -5   4  16      561.51      574.61     84.77 o 
  -4   4  16      152.17      136.41     75.29 o 
  -3   4  16     1383.94     1399.26    164.07 o 
  -2   4  16     1399.15     1330.01    250.31 o 
  -1   4  16       99.48      152.06     48.73 o 
   0   4  16      505.33      609.28     72.66 o 
   1   4  16       26.47      -31.34     60.61 o 
   2   4  16       11.87      -40.61     65.57 o 
   3   4  16     1084.49     1554.68    147.48 o 
  -7   5  16       24.97       -4.39     51.89 o 
  -6   5  16       15.72       57.70     55.73 o 
  -5   5  16      255.81      246.84     55.15 o 
  -4   5  16       12.61       46.27    127.21 o 
  -3   5  16       12.46      -13.25     85.54 o 
  -2   5  16      201.24      231.67     65.69 o 
  -1   5  16      197.14      194.37     52.39 o 
   0   5  16        1.48       -9.39     46.28 o 
   1   5  16       72.78       56.82     87.46 o 
   2   5  16      240.17      276.71    100.87 o 
  -7   6  16       65.58       75.08     57.40 o 
  -6   6  16      241.03      245.61     59.65 o 
  -5   6  16       10.42      -45.34     56.43 o 
  -4   6  16       30.98       86.58     46.22 o 
  -3   6  16     1079.56     1174.37    109.59 o 
  -2   6  16      228.10      257.39     52.78 o 
  -1   6  16      270.20      233.21     55.67 o 
   0   6  16      394.15      389.85     62.56 o 
   1   6  16       12.10       39.17     51.11 o 
   2   6  16       53.62      124.69     61.67 o 
  -7   7  16      255.53      200.60     60.30 o 
  -6   7  16       70.04       99.39     67.75 o 
  -5   7  16      125.36      -19.41     66.00 o 
  -4   7  16     1700.64     1365.35    193.42 o 
  -3   7  16      337.11      324.20    109.88 o 
  -2   7  16      215.54      284.37     50.54 o 
  -1   7  16      327.99      345.74     56.08 o 
   0   7  16      286.82      340.98     61.86 o 
   1   7  16      621.82      683.86     99.58 o 
   2   7  16       58.16       24.01     91.33 o 
  -7   8  16       20.19       48.09     96.79 o 
  -6   8  16       33.71       22.86     52.76 o 
  -5   8  16      359.00      391.29     62.14 o 
  -4   8  16       42.86       27.03     94.25 o 
  -3   8  16       89.92       76.68     48.73 o 
  -2   8  16      742.25      848.98     82.90 o 
  -1   8  16       41.82      -53.17     69.82 o 
   0   8  16      798.20      879.73    108.07 o 
   1   8  16        0.22      -10.75    108.17 o 
  -6   9  16        0.54      -27.07     74.22 o 
  -5   9  16       49.83       65.03     54.17 o 
  -4   9  16      325.14      364.08     99.01 o 
  -3   9  16       16.85       30.17     48.97 o 
  -2   9  16        9.06      -16.55     65.01 o 
  -1   9  16      148.22      158.25     65.15 o 
   0   9  16      245.05      259.78     75.77 o 
   1   9  16      667.39      745.74    124.01 o 
  -5  10  16      264.70       65.97    108.27 o 
  -4  10  16      179.47      151.96     70.24 o 
  -3  10  16      105.71       50.58     92.46 o 
  -2  10  16        2.40      -23.31     48.70 o 
  -1  10  16       78.01       50.01     64.73 o 
   0  10  16       12.16       83.16     67.97 o 
  -4  11  16        0.94      -59.07     95.08 o 
  -3  11  16        0.57      -96.49     96.49 o 
  -2  11  16       15.78      -12.55     51.57 o 
  -1  11  16        0.82       33.80     63.88 o 
  -7   1  17      403.81      210.73     71.69 o 
  -6   1  17        1.74       92.61    104.57 o 
  -5   1  17        0.63       48.20     59.02 o 
  -4   1  17       40.32       35.35     54.48 o 
  -3   1  17       15.19       46.96     52.69 o 
  -2   1  17      842.16      900.42    105.99 o 
  -1   1  17      372.97      530.91     92.90 o 
   0   1  17       72.20      101.17    120.94 o 
   1   1  17      709.00      975.41    115.82 o 
   2   1  17      230.98      367.64     91.76 o 
  -7   2  17       52.17       45.42     90.35 o 
  -6   2  17      581.50      371.01     80.27 o 
  -5   2  17       38.47       64.48     56.50 o 
  -4   2  17        8.71       47.14     59.00 o 
  -3   2  17      258.11      255.68     66.38 o 
  -2   2  17       56.11       15.48     57.57 o 
  -1   2  17        0.91       28.34     57.95 o 
   0   2  17      477.75      812.59    158.73 o 
   1   2  17      103.45      187.70     78.50 o 
   2   2  17        7.09      -58.60     70.32 o 
  -7   3  17      885.88      360.42    111.35 o 
  -6   3  17       17.86       45.75     60.34 o 
  -5   3  17        0.14       73.97     57.73 o 
  -4   3  17      477.75      584.58     83.71 o 
  -3   3  17        6.30       98.32     55.81 o 
  -2   3  17      312.03      397.09     79.97 o 
  -1   3  17      104.13      157.76     59.18 o 
   0   3  17      152.43      207.36     71.28 o 
   1   3  17      448.39      593.13    100.84 o 
   2   3  17      135.38      233.59     87.71 o 
  -7   4  17      102.73      190.66     78.31 o 
  -6   4  17       17.64       -3.22    199.90 o 
  -5   4  17     1056.72      817.10     97.97 o 
  -4   4  17        1.91      -63.28     63.76 o 
  -3   4  17      202.47      261.99     67.34 o 
  -2   4  17     1548.39     1612.13    133.80 o 
  -1   4  17      113.07      221.49     53.46 o 
   0   4  17       62.03      113.22     56.48 o 
   1   4  17     1359.23     1750.10    148.27 o 
   2   4  17      648.59      654.06    105.32 o 
  -7   5  17       15.54       41.00     57.77 o 
  -6   5  17      336.56      217.92     78.97 o 
  -5   5  17       32.68      107.44     62.99 o 
  -4   5  17      769.22      765.37    184.11 o 
  -3   5  17      594.38      535.52     84.20 o 
  -2   5  17      270.33      249.69     69.17 o 
  -1   5  17      753.20      952.61     80.16 o 
   0   5  17       33.90       98.55     52.64 o 
   1   5  17       44.77      109.56     60.28 o 
  -7   6  17       37.12      -52.53     98.40 o 
  -6   6  17      317.73      402.62     63.29 o 
  -5   6  17      960.46      846.05     81.48 o 
  -4   6  17      168.20      155.57     77.76 o 
  -3   6  17     2348.63     2068.56    307.47 o 
  -2   6  17      551.39      760.60    133.18 o 
  -1   6  17      481.80      551.62     71.63 o 
   0   6  17       98.14      156.99     68.52 o 
   1   6  17      236.18      203.82     90.36 o 
  -6   7  17      592.68      629.29    140.29 o 
  -5   7  17      128.51      117.29     55.73 o 
  -4   7  17     1088.00      931.40     89.63 o 
  -3   7  17     1639.47     1430.24    149.64 o 
  -2   7  17      164.06      147.52    126.55 o 
  -1   7  17      833.11      923.38     80.07 o 
   0   7  17      149.59      260.40     62.51 o 
   1   7  17       56.91      107.85     61.09 o 
  -6   8  17      459.20      616.40    127.31 o 
  -5   8  17      548.04      538.79     70.21 o 
  -4   8  17        2.70      -31.12     61.78 o 
  -3   8  17      205.61      221.64     61.33 o 
  -2   8  17     1830.92     1794.25    231.78 o 
  -1   8  17       34.97      103.67     58.19 o 
   0   8  17      277.51      234.96     80.20 o 
  -5   9  17        1.07      -17.22     87.48 o 
  -4   9  17      806.32      784.42     90.82 o 
  -3   9  17      724.28      489.24     88.06 o 
  -2   9  17      312.03      443.11    100.69 o 
  -1   9  17      187.27      215.19     71.29 o 
  -4  10  17       63.13      -72.01     99.01 o 
  -3  10  17      391.63      279.94     80.22 o 
  -2  10  17     1156.61     1146.56    167.67 o 
  -7   0  18      571.18      333.43    121.11 o 
  -6   0  18        3.54      -77.50     90.90 o 
  -5   0  18       45.32       62.45     93.92 o 
  -4   0  18       14.57      160.29     94.27 o 
  -3   0  18      385.05      558.74    125.75 o 
  -2   0  18        7.84       61.39     86.47 o 
  -1   0  18       55.13      112.91     93.57 o 
   0   0  18      295.17      466.98    138.89 o 
   1   0  18      720.42      690.53    154.00 o 
  -6   1  18      223.75      208.57     77.78 o 
  -5   1  18        7.95      -40.28     56.27 o 
  -4   1  18     1643.43     1269.11    122.69 o 
  -3   1  18      729.27      752.90    110.61 o 
  -2   1  18        6.17       63.19     63.33 o 
  -1   1  18     1932.15     2260.10    167.18 o 
   0   1  18     1037.59     1353.72    137.25 o 
   1   1  18       29.60      -10.30     69.50 o 
  -6   2  18        4.86      -21.76     63.11 o 
  -5   2  18     1298.02      979.07    110.53 o 
  -4   2  18      577.24      561.93    109.15 o 
  -3   2  18      691.77      733.95    100.13 o 
  -2   2  18     1678.22     1884.59    148.24 o 
  -1   2  18      448.71      559.64     99.82 o 
   0   2  18      927.48     1402.35    258.55 o 
   1   2  18      317.62      398.05     93.57 o 
  -6   3  18      153.57      110.86     67.93 o 
  -5   3  18      226.27      279.12    106.51 o 
  -4   3  18       56.92      -20.41     86.32 o 
  -3   3  18     1651.08     1601.86    292.92 o 
  -2   3  18      121.92      115.24     65.93 o 
  -1   3  18        3.89      156.82     68.68 o 
   0   3  18      118.32      148.55     80.67 o 
   1   3  18      223.98      285.39    100.06 o 
  -6   4  18      366.63      246.24     74.28 o 
  -5   4  18       60.97       95.02     60.96 o 
  -4   4  18       49.65       75.29     58.87 o 
  -3   4  18      203.44      278.16     92.94 o 
  -2   4  18      645.71      930.19    112.12 o 
  -1   4  18       87.23      148.49     70.91 o 
   0   4  18        5.47      -28.47     58.69 o 
  -6   5  18       77.81       92.30     68.19 o 
  -5   5  18      415.90      475.83     89.54 o 
  -4   5  18     1766.41     1370.37    121.91 o 
  -3   5  18      208.82      254.69     72.17 o 
  -2   5  18      164.45      223.35     70.54 o 
  -1   5  18     1343.40     1730.08    329.81 o 
   0   5  18       59.99      142.99     61.69 o 
  -5   6  18      305.67      341.82     74.94 o 
  -4   6  18      119.23      141.87     61.02 o 
  -3   6  18        7.88      -34.48     56.59 o 
  -2   6  18      343.84      510.02     83.55 o 
  -1   6  18        0.20       26.64     56.56 o 
   0   6  18      205.36      277.15     65.32 o 
  -5   7  18      326.85      283.09     73.10 o 
  -4   7  18       17.24       19.09     61.62 o 
  -3   7  18       14.82       17.05     62.04 o 
  -2   7  18      102.53      351.81    171.12 o 
  -1   7  18       17.34       70.98     55.07 o 
  -4   8  18        3.17       78.51     89.04 o 
  -3   8  18       13.21      -55.78     55.78 o 
  -2   8  18        0.04       30.94     64.03 o 
  -5   1  19      234.23       82.95     97.92 o 
  -4   1  19      474.90      425.84    116.13 o 
  -3   1  19        0.08      178.60     70.16 o 
  -2   1  19        5.93        2.55     63.10 o 
  -1   1  19       49.56       98.29     72.22 o 
  -5   2  19       98.77       90.12     88.83 o 
  -4   2  19      229.33      239.38    104.57 o 
  -3   2  19       45.82      122.06     71.18 o 
  -2   2  19      320.71      396.19     89.28 o 
  -1   2  19        4.75       75.97     69.28 o 
  -5   3  19      427.89      366.99    101.50 o 
  -4   3  19        0.48      -45.19     60.35 o 
  -3   3  19      412.54      458.06     91.19 o 
  -2   3  19       99.15      143.72     74.33 o 
  -1   3  19        2.94      161.15     78.09 o 
  -5   4  19      415.26      359.65     82.47 o 
  -4   4  19       31.89      135.70     66.06 o 
  -3   4  19      581.97      676.75    119.68 o 
  -2   4  19      139.43      135.51     74.10 o 
  -1   4  19       53.41       60.42    116.00 o 
  -4   5  19      318.71      284.27     71.92 o 
  -3   5  19       19.37       38.32     82.01 o 
  -2   5  19        5.47      105.08     69.33 o 
                                                 
